# Supplementary material for: 2-[1-(Methyl­sulfan­yl)naphtho[2,1-b]furan-2-yl]acetic acid
Source: Acta Crystallogr Sect E Struct Rep Online. 2008 Jan 16;64(Pt 2):o453. doi: 10.1107/S1600536808000901 (PMC2960208; doi:10.1107/S1600536808000901)
Supplement: Supplementary file 1 [file e-64-0o453-sup1.cif]

##############################################################################
###                                                                        ###
###        Electronic paper (Acta Crystallographica Section E)             ###
###                                                                        ###
##############################################################################
#                                                                            #
# This CIF contains the data in a paper accepted for publication in Acta     #
# Crystallographica Section E. It conforms to the requirements of Notes      #
# for Authors for Section E, and has been peer reviewed under the auspices   #
# of the IUCr Commission on Journals.                                        #
#                                                                            #
# Full details of the Crystallographic Information File format               #
# are given in the paper "The Crystallographic Information File (CIF):       #
# a New Standard Archive File for Crystallography" by S. R. Hall, F. H.      #
# Allen and I. D. Brown [Acta Cryst. (1991), A47, 655-685].                  #
#                                                                            #
# The current version of the core CIF dictionary is obtainable from          #
# ftp://ftp.iucr.org/pub/cif_core.dic. The current version number is 2.1.    #
#                                                                            #
# Software is freely available for graphical display of the structure(s) in  #
# this CIF.  For information consult the CIF home page http://www.iucr.org/  #
# cif/home.html                                                              #
#                                                                            #
##############################################################################
                                             
data_global
_audit_creation_method     'form.cif (version 2.0)'
_journal_data_validation_number     ?
_journal_date_recd_electronic     2008-01-06
_journal_date_accepted     2008-01-10
_journal_name_full     'Acta Crystallographica, Section E'
_journal_year     2008
_journal_volume     64
_journal_issue      2
_journal_page_first     o453
_journal_page_last     o453
_journal_paper_category     QO
_journal_coeditor_code     RK2074
_publ_contact_author_name     'Prof. Uk Lee'
_publ_contact_author_address
;
Department of Chemistry,
Pukyong National University,
599-1 Daeyeon 3-dong, Nam-gu,
Busan 608-737, Republic of Korea
;
_publ_contact_author_email     uklee@pknu.ac.kr
_publ_contact_author_fax     '+82-51-628-8147'
_publ_contact_author_phone     '+82-51-620-6374'
_publ_section_title
;
2-{1-(Methylsulfanyl)naphtho[2,1-<i>b</i>]furan-2-yl}acetic acid
;
loop_
    _publ_author_name
    _publ_author_address
    'Choi, Hong Dae'
;
Department of Chemistry,
Dongeui University, San 24 Kaya-dong  Busanjin-gu,
Busan 614-714,
Republic of Korea
;
    'Seo, Pil Ja'
;
Department of Chemistry,
Dongeui University, San 24 Kaya-dong  Busanjin-gu,
Busan 614-714,
Republic of Korea
;
    'Son, Byeng Wha'
;
Department of Chemistry,
Pukyong National University,
599-1 Daeyeon 3-dong, Nam-gu,
Busan 608-737,
Republic of Korea
;
    'Lee, Uk'
;
Department of Chemistry,
Pukyong National University,
599-1 Daeyeon 3-dong, Nam-gu,
Busan 608-737,
Republic of Korea
;
_exptl_special_details
;
 ?
;
data_I
_chemical_name_systematic
;
2-{1-(Methylsulfanyl)naphtho[2,1-b]furan-2-yl}acetic acid
;
_chemical_name_common     ?
_chemical_formula_moiety     'C15 H12 O3 S'
_chemical_formula_sum     'C15 H12 O3 S'
_chemical_formula_iupac     'C15 H12 O3 S'
_chemical_formula_weight     272.32
_chemical_melting_point        .436E-305
_symmetry_cell_setting     monoclinic
_symmetry_space_group_name_H-M     'P 21/n'
_symmetry_space_group_name_Hall     '-P 2yn'
loop_
    _symmetry_equiv_pos_as_xyz
    'x, y, z'
    '-x+1/2, y+1/2, -z+1/2'
    '-x, -y, -z'
    'x-1/2, -y-1/2, z-1/2'
_cell_length_a     4.989(2)
_cell_length_b     14.265(5)
_cell_length_c     18.344(7)
_cell_angle_alpha     90.00
_cell_angle_beta     90.18(2)
_cell_angle_gamma     90.00
_cell_volume     1305.5(9)
_cell_formula_units_Z     4
_cell_measurement_reflns_used     3886
_cell_measurement_theta_min     2.22
_cell_measurement_theta_max     27.86
_cell_measurement_temperature     296(2)
_exptl_crystal_description     'plate'
_exptl_crystal_colour     'silver'
_exptl_crystal_size_max     0.45
_exptl_crystal_size_mid     0.28
_exptl_crystal_size_min     0.09
_exptl_crystal_density_diffrn     1.385
_exptl_crystal_density_meas     ?
_exptl_crystal_density_method     'not measured'
_exptl_crystal_F_000     568
_exptl_absorpt_coefficient_mu     0.248
_exptl_absorpt_correction_type     none
_exptl_absorpt_process_details     ?
_exptl_absorpt_correction_T_min     ?
_exptl_absorpt_correction_T_max     ?
_exptl_special_details
;
;
_diffrn_ambient_temperature     296(2)
_diffrn_radiation_type     MoK\a
_diffrn_radiation_wavelength     0.71073
_diffrn_radiation_source     'fine-focus sealed tube'
_diffrn_radiation_monochromator     graphite
_diffrn_measurement_device_type     'Bruker SMART CCD'
_diffrn_measurement_method     '\f and \w'
_diffrn_detector_area_resol_mean     10.0
_diffrn_reflns_number     8459
_diffrn_reflns_av_R_equivalents     0.1149
_diffrn_reflns_av_sigmaI/netI     0.3361
_diffrn_reflns_theta_min     1.81
_diffrn_reflns_theta_max     25.50
_diffrn_reflns_theta_full     25.50
_diffrn_measured_fraction_theta_max     0.916
_diffrn_measured_fraction_theta_full     0.916
_diffrn_reflns_limit_h_min     -6
_diffrn_reflns_limit_h_max     4
_diffrn_reflns_limit_k_min     -17
_diffrn_reflns_limit_k_max     17
_diffrn_reflns_limit_l_min     -22
_diffrn_reflns_limit_l_max     21
_diffrn_standards_number     0
_diffrn_standards_interval_count     ?
_diffrn_standards_interval_time     ?
_diffrn_standards_decay_%     ?
_refine_special_details
;
 Refinement of F^2^ against ALL reflections. The weighted R-factor wR and
 goodness of fit S are based on F^2^, conventional R-factors R are based
 on F, with F set to zero for negative F^2^. The threshold expression of
 F^2^ > 2\s(F^2^) is used only for calculating R-factors(gt) etc. and is
 not relevant to the choice of reflections for refinement. R-factors based
 on F^2^ are statistically about twice as large as those based on F, and
 R-factors based on ALL data will be even larger.
;
_reflns_number_total     2209
_reflns_number_gt     1130
_reflns_threshold_expression     I>2\s(I)
_refine_ls_structure_factor_coef     Fsqd
_refine_ls_matrix_type     full
_refine_ls_R_factor_all     0.3226
_refine_ls_R_factor_gt     0.0509
_refine_ls_wR_factor_gt     0.1461
_refine_ls_wR_factor_ref     0.2239
_refine_ls_goodness_of_fit_ref     1.238
_refine_ls_restrained_S_all     1.238
_refine_ls_number_reflns     2209
_refine_ls_number_parameters     174
_refine_ls_number_restraints     0
_refine_ls_hydrogen_treatment     constr
_refine_ls_weighting_scheme     calc
_refine_ls_weighting_details
                 'calc w=1/[\s^2^(Fo^2^)+(0.1148P)^2^] where P=(Fo^2^+2Fc^2^)/3'
_atom_sites_solution_hydrogens     geom
_atom_sites_solution_primary     direct
_atom_sites_solution_secondary     difmap
_refine_ls_shift/su_max     0.000
_refine_ls_shift/su_mean     0.000
_refine_diff_density_max     1.088
_refine_diff_density_min     -1.449
_refine_ls_extinction_method     none
_refine_ls_extinction_coef     ?
loop_
    _atom_type_symbol
    _atom_type_description
    _atom_type_scat_dispersion_real
    _atom_type_scat_dispersion_imag
    _atom_type_scat_source
    'C' 'C' 0.0033 0.0016
                         'International Tables Vol C Tables 4.2.6.8 and 6.1.1.4'
    'H' 'H' 0.0000 0.0000
                         'International Tables Vol C Tables 4.2.6.8 and 6.1.1.4'
    'O' 'O' 0.0106 0.0060
                         'International Tables Vol C Tables 4.2.6.8 and 6.1.1.4'
    'S' 'S' 0.1246 0.1234
                         'International Tables Vol C Tables 4.2.6.8 and 6.1.1.4'
_computing_data_collection     'SMART (Bruker, 2001)'
_computing_cell_refinement     'SAINT (Bruker, 2001)'
_computing_data_reduction     'SAINT (Bruker, 2001)'
_computing_structure_solution     'SHELXS97 (Sheldrick, 2008)'
_computing_structure_refinement     'SHELXL97 (Sheldrick, 2008)'
_computing_molecular_graphics
                      'ORTEP-3 (Farrugia, 1997) and DIAMOND (Brandenburg, 1998)'
_computing_publication_material     'SHELXL97 (Sheldrick, 2008)'
loop_
    _atom_site_type_symbol
    _atom_site_label
    _atom_site_fract_x
    _atom_site_fract_y
    _atom_site_fract_z
    _atom_site_U_iso_or_equiv
    _atom_site_adp_type
    _atom_site_calc_flag
    _atom_site_refinement_flags
    _atom_site_occupancy
    _atom_site_disorder_assembly
    _atom_site_disorder_group
    S S 0.7770(3) 0.81307(6) 0.19046(5) 0.0475(5) Uani d . 1 . .
    O O1 1.1260(7) 0.57778(15) 0.25355(14) 0.0476(9) Uani d . 1 . .
    O O2 0.8997(7) 0.5410(2) 0.08670(16) 0.0591(9) Uani d . 1 . .
    O O3 1.2812(7) 0.5715(2) 0.02196(17) 0.0637(10) Uani d . 1 . .
    H H3 1.2206 0.5315 -0.0056 0.096 Uiso calc R 1 . .
    C C1 0.8881(9) 0.7104(2) 0.23497(18) 0.0371(10) Uani d . 1 . .
    C C2 0.8115(10) 0.6749(2) 0.30727(18) 0.0378(11) Uani d . 1 . .
    C C3 0.6288(10) 0.7029(2) 0.36497(19) 0.0417(11) Uani d . 1 . .
    C C4 0.4543(10) 0.7812(3) 0.3628(2) 0.0487(12) Uani d . 1 . .
    H H4 0.4531 0.8190 0.3215 0.058 Uiso calc R 1 . .
    C C5 0.2867(13) 0.8034(3) 0.4195(3) 0.0629(15) Uani d . 1 . .
    H H5 0.1742 0.8551 0.4156 0.076 Uiso calc R 1 . .
    C C6 0.2828(11) 0.7483(3) 0.4842(2) 0.0604(13) Uani d . 1 . .
    H H6 0.1703 0.7641 0.5226 0.073 Uiso calc R 1 . .
    C C7 0.4471(13) 0.6718(3) 0.4889(2) 0.0589(16) Uani d . 1 . .
    H H7 0.4450 0.6353 0.5310 0.071 Uiso calc R 1 . .
    C C8 0.6247(11) 0.6465(2) 0.4295(2) 0.0459(12) Uani d . 1 . .
    C C9 0.7927(11) 0.5650(2) 0.4337(2) 0.0529(13) Uani d . 1 . .
    H H9 0.7865 0.5284 0.4757 0.063 Uiso calc R 1 . .
    C C10 0.9638(12) 0.5385(2) 0.3780(2) 0.0520(13) Uani d . 1 . .
    H H10 1.0721 0.4857 0.3820 0.062 Uiso calc R 1 . .
    C C11 0.9664(10) 0.5950(2) 0.31502(19) 0.0402(10) Uani d . 1 . .
    C C12 1.0731(10) 0.6499(2) 0.20589(19) 0.0403(11) Uani d . 1 . .
    C C13 1.2273(9) 0.6483(2) 0.1351(2) 0.0457(12) Uani d . 1 . .
    H H13A 1.4123 0.6325 0.1458 0.055 Uiso calc R 1 . .
    H H13B 1.2257 0.7110 0.1146 0.055 Uiso calc R 1 . .
    C C14 1.1236(10) 0.5807(2) 0.0778(2) 0.0423(11) Uani d . 1 . .
    C C15 0.9473(11) 0.9017(2) 0.2426(3) 0.0734(17) Uani d . 1 . .
    H H15A 0.8677 0.9062 0.2900 0.110 Uiso calc R 1 . .
    H H15B 0.9321 0.9609 0.2181 0.110 Uiso calc R 1 . .
    H H15C 1.1331 0.8853 0.2475 0.110 Uiso calc R 1 . .
loop_
    _atom_site_aniso_label
    _atom_site_aniso_U_11
    _atom_site_aniso_U_22
    _atom_site_aniso_U_33
    _atom_site_aniso_U_12
    _atom_site_aniso_U_13
    _atom_site_aniso_U_23
    S 0.0597(9) 0.0476(5) 0.0353(6) 0.0031(6) -0.0090(7) 0.0046(3)
    O1 0.0544(19) 0.0403(10) 0.0479(15) 0.0044(16) -0.011(2) -0.0052(10)
    O2 0.0561(19) 0.0729(17) 0.0483(17) -0.019(2) 0.002(2) -0.0139(14)
    O3 0.058(2) 0.0800(19) 0.0536(18) -0.010(2) 0.000(2) -0.0234(15)
    C1 0.041(2) 0.0385(13) 0.0316(16) -0.001(2) -0.005(2) -0.0046(12)
    C2 0.041(3) 0.0375(14) 0.0344(19) -0.004(2) -0.009(3) -0.0031(12)
    C3 0.046(3) 0.0429(14) 0.0355(18) -0.009(2) -0.012(3) -0.0047(13)
    C4 0.048(3) 0.0574(18) 0.041(2) 0.006(3) -0.008(3) -0.0054(15)
    C5 0.059(3) 0.069(2) 0.062(3) 0.008(3) -0.015(4) -0.015(2)
    C6 0.053(3) 0.079(3) 0.049(2) -0.006(4) 0.008(3) -0.019(2)
    C7 0.079(4) 0.065(2) 0.0334(19) -0.026(3) 0.006(3) -0.0025(15)
    C8 0.052(3) 0.0489(16) 0.0368(18) -0.015(2) -0.008(3) -0.0018(13)
    C9 0.072(4) 0.0483(16) 0.0379(19) -0.008(3) -0.012(3) 0.0079(13)
    C10 0.068(3) 0.0392(14) 0.049(2) 0.003(2) -0.016(3) 0.0025(14)
    C11 0.044(2) 0.0384(13) 0.0385(18) 0.002(2) -0.006(3) -0.0056(13)
    C12 0.044(3) 0.0403(14) 0.0361(18) -0.006(2) -0.005(3) -0.0047(12)
    C13 0.044(3) 0.0508(17) 0.042(2) -0.008(2) 0.003(3) -0.0109(14)
    C14 0.045(3) 0.0474(16) 0.0343(18) 0.004(2) 0.000(3) -0.0064(14)
    C15 0.082(4) 0.0414(16) 0.096(3) -0.006(3) -0.040(4) 0.0067(18)
_geom_special_details
;
 The s.u.'s (except the s.u.'s in the dihedral angle between two l.s. planes)
 are estimated using the full covariance matrix. The cell s.u.'s are taken
 into account individually in the estimation of s.u.'s in distances, angles
 and torsion angles; correlations between s.u.'s in cell parameters are only
 used when they are defined by crystal symmetry. An approximate (isotropic)
 treatment of cell s.u.'s is used for estimating s.u.'s involving l.s. planes.
;
loop_
    _geom_bond_atom_site_label_1
    _geom_bond_atom_site_label_2
    _geom_bond_site_symmetry_2
    _geom_bond_distance
    _geom_bond_publ_flag
    S C1 . 1.766(3) ?
    S C15 . 1.797(4) ?
    O1 C12 . 1.375(4) ?
    O1 C11 . 1.404(5) ?
    O2 C14 . 1.263(5) ?
    O3 C14 . 1.300(5) ?
    O3 H3 . 0.8200 ?
    C1 C12 . 1.372(6) ?
    C1 C2 . 1.471(5) ?
    C2 C11 . 1.384(5) ?
    C2 C3 . 1.455(6) ?
    C3 C4 . 1.417(6) ?
    C3 C8 . 1.431(5) ?
    C4 C5 . 1.373(7) ?
    C4 H4 . 0.9300 ?
    C5 C6 . 1.423(7) ?
    C5 H5 . 0.9300 ?
    C6 C7 . 1.368(7) ?
    C6 H6 . 0.9300 ?
    C7 C8 . 1.453(7) ?
    C7 H7 . 0.9300 ?
    C8 C9 . 1.435(6) ?
    C9 C10 . 1.386(7) ?
    C9 H9 . 0.9300 ?
    C10 C11 . 1.410(5) ?
    C10 H10 . 0.9300 ?
    C12 C13 . 1.512(6) ?
    C13 C14 . 1.516(4) ?
    C13 H13A . 0.9700 ?
    C13 H13B . 0.9700 ?
    C15 H15A . 0.9600 ?
    C15 H15B . 0.9600 ?
    C15 H15C . 0.9600 ?
loop_
    _geom_angle_atom_site_label_1
    _geom_angle_atom_site_label_2
    _geom_angle_atom_site_label_3
    _geom_angle_site_symmetry_1
    _geom_angle_site_symmetry_3
    _geom_angle
    _geom_angle_publ_flag
    C1 S C15 . . 100.99(18) ?
    C12 O1 C11 . . 105.7(3) ?
    C14 O3 H3 . . 109.5 ?
    C12 C1 C2 . . 108.2(3) ?
    C12 C1 S . . 123.5(3) ?
    C2 C1 S . . 128.3(3) ?
    C11 C2 C3 . . 120.1(3) ?
    C11 C2 C1 . . 103.2(4) ?
    C3 C2 C1 . . 136.7(3) ?
    C4 C3 C8 . . 117.1(4) ?
    C4 C3 C2 . . 125.6(3) ?
    C8 C3 C2 . . 117.3(4) ?
    C5 C4 C3 . . 122.4(4) ?
    C5 C4 H4 . . 118.8 ?
    C3 C4 H4 . . 118.8 ?
    C4 C5 C6 . . 121.0(5) ?
    C4 C5 H5 . . 119.5 ?
    C6 C5 H5 . . 119.5 ?
    C7 C6 C5 . . 118.9(5) ?
    C7 C6 H6 . . 120.5 ?
    C5 C6 H6 . . 120.5 ?
    C6 C7 C8 . . 121.2(4) ?
    C6 C7 H7 . . 119.4 ?
    C8 C7 H7 . . 119.4 ?
    C3 C8 C9 . . 119.4(4) ?
    C3 C8 C7 . . 119.4(4) ?
    C9 C8 C7 . . 121.2(4) ?
    C10 C9 C8 . . 122.8(3) ?
    C10 C9 H9 . . 118.6 ?
    C8 C9 H9 . . 118.6 ?
    C9 C10 C11 . . 117.1(4) ?
    C9 C10 H10 . . 121.4 ?
    C11 C10 H10 . . 121.4 ?
    C2 C11 O1 . . 112.3(3) ?
    C2 C11 C10 . . 123.3(4) ?
    O1 C11 C10 . . 124.4(4) ?
    C1 C12 O1 . . 110.6(4) ?
    C1 C12 C13 . . 133.5(3) ?
    O1 C12 C13 . . 115.9(3) ?
    C12 C13 C14 . . 115.6(4) ?
    C12 C13 H13A . . 108.4 ?
    C14 C13 H13A . . 108.4 ?
    C12 C13 H13B . . 108.4 ?
    C14 C13 H13B . . 108.4 ?
    H13A C13 H13B . . 107.4 ?
    O2 C14 O3 . . 126.5(3) ?
    O2 C14 C13 . . 119.7(4) ?
    O3 C14 C13 . . 113.8(4) ?
    S C15 H15A . . 109.5 ?
    S C15 H15B . . 109.5 ?
    H15A C15 H15B . . 109.5 ?
    S C15 H15C . . 109.5 ?
    H15A C15 H15C . . 109.5 ?
    H15B C15 H15C . . 109.5 ?
loop_
    _geom_torsion_atom_site_label_1
    _geom_torsion_atom_site_label_2
    _geom_torsion_atom_site_label_3
    _geom_torsion_atom_site_label_4
    _geom_torsion_site_symmetry_1
    _geom_torsion_site_symmetry_2
    _geom_torsion_site_symmetry_3
    _geom_torsion_site_symmetry_4
    _geom_torsion
    _geom_torsion_publ_flag
    C15 S C1 C12 . . . . -106.1(4) ?
    C15 S C1 C2 . . . . 72.4(4) ?
    C12 C1 C2 C11 . . . . 1.0(4) ?
    S C1 C2 C11 . . . . -177.7(3) ?
    C12 C1 C2 C3 . . . . -178.8(4) ?
    S C1 C2 C3 . . . . 2.5(7) ?
    C11 C2 C3 C4 . . . . -178.0(4) ?
    C1 C2 C3 C4 . . . . 1.7(7) ?
    C11 C2 C3 C8 . . . . 2.0(5) ?
    C1 C2 C3 C8 . . . . -178.3(4) ?
    C8 C3 C4 C5 . . . . 0.0(6) ?
    C2 C3 C4 C5 . . . . 180.0(4) ?
    C3 C4 C5 C6 . . . . 0.6(6) ?
    C4 C5 C6 C7 . . . . -0.7(7) ?
    C5 C6 C7 C8 . . . . 0.3(7) ?
    C4 C3 C8 C9 . . . . 178.5(4) ?
    C2 C3 C8 C9 . . . . -1.5(5) ?
    C4 C3 C8 C7 . . . . -0.4(5) ?
    C2 C3 C8 C7 . . . . 179.6(4) ?
    C6 C7 C8 C3 . . . . 0.3(6) ?
    C6 C7 C8 C9 . . . . -178.6(4) ?
    C3 C8 C9 C10 . . . . 0.9(6) ?
    C7 C8 C9 C10 . . . . 179.8(4) ?
    C8 C9 C10 C11 . . . . -0.5(6) ?
    C3 C2 C11 O1 . . . . 178.7(3) ?
    C1 C2 C11 O1 . . . . -1.1(4) ?
    C3 C2 C11 C10 . . . . -1.8(6) ?
    C1 C2 C11 C10 . . . . 178.4(4) ?
    C12 O1 C11 C2 . . . . 0.9(4) ?
    C12 O1 C11 C10 . . . . -178.6(4) ?
    C9 C10 C11 C2 . . . . 1.0(6) ?
    C9 C10 C11 O1 . . . . -179.5(3) ?
    C2 C1 C12 O1 . . . . -0.5(4) ?
    S C1 C12 O1 . . . . 178.3(3) ?
    C2 C1 C12 C13 . . . . -179.2(4) ?
    S C1 C12 C13 . . . . -0.4(6) ?
    C11 O1 C12 C1 . . . . -0.2(4) ?
    C11 O1 C12 C13 . . . . 178.7(3) ?
    C1 C12 C13 C14 . . . . -102.7(5) ?
    O1 C12 C13 C14 . . . . 78.6(4) ?
    C12 C13 C14 O2 . . . . 10.5(5) ?
    C12 C13 C14 O3 . . . . -170.9(3) ?
loop_
    _geom_hbond_atom_site_label_D
    _geom_hbond_atom_site_label_H
    _geom_hbond_atom_site_label_A
    _geom_hbond_site_symmetry_A
    _geom_hbond_distance_DH
    _geom_hbond_distance_HA
    _geom_hbond_distance_DA
    _geom_hbond_angle_DHA
    O3 H3 O2 3_765 0.82 1.91 2.711(4) 166.8
    C15 H15B Cg 2_655 0.96 3.03 3.949(3) 160.8
