# Supplementary material for: 2-[1-(Methyl­sulfan­yl)naphtho[2,1-b]furan-2-yl]acetic acid
Source: Acta Crystallogr Sect E Struct Rep Online. 2008 Jan 16;64(Pt 2):o453. doi: 10.1107/S1600536808000901 (PMC2960208; doi:10.1107/S1600536808000901)
Supplement: Supplementary file 2 [file e-64-0o453-Isup2.hkl]

# 
# h,k,l, Fc-squared, Fo-squared, sigma(Fo-squared) and status flag 
# 
data_I
_shelx_title ' Z IN P2(1)/N' 
_shelx_refln_list_code          4 
_shelx_F_calc_maximum      153.99 
_exptl_crystal_F_000       568.00 
_reflns_d_resolution_high  0.8255 
 
loop_ 
 _symmetry_equiv_pos_as_xyz 
 'x, y, z' 
 '-x+1/2, y+1/2, -z+1/2' 
 '-x, -y, -z' 
 'x-1/2, -y-1/2, z-1/2' 
 
_cell_length_a     4.9890 
_cell_length_b    14.2650 
_cell_length_c    18.3440 
_cell_angle_alpha  90.000 
_cell_angle_beta   90.180 
_cell_angle_gamma  90.000 
 
_shelx_F_squared_multiplier     1.000 
 
loop_ 
 _refln_index_h 
 _refln_index_k 
 _refln_index_l 
 _refln_F_squared_calc 
 _refln_F_squared_meas 
 _refln_F_squared_sigma 
 _refln_observed_status 
   2   0   0     1750.44     1602.99     16.37 o 
   4   0   0       24.70       31.60      3.00 o 
   1   1   0     4067.58     4315.35     36.60 o 
   2   1   0      573.65      562.62      5.13 o 
   3   1   0       11.43       11.37      1.08 o 
   0   2   0     2979.57     2924.49     22.64 o 
   1   2   0     1612.12     1532.88     12.07 o 
   2   2   0     1387.78     1432.24     12.81 o 
   3   2   0      240.42      237.93      3.83 o 
   6   2   0        5.43        0.78      2.13 o 
   2   3   0      235.31      258.06      2.60 o 
   3   3   0       33.42       27.24      1.01 o 
   4   3   0       37.23       37.52      2.57 o 
   5   3   0        4.08        1.99      1.77 o 
   0   4   0     1181.54     1095.87     11.10 o 
   1   4   0      110.81      -52.76     52.19 o 
   2   4   0       13.38       14.84      1.70 o 
   3   4   0      371.26      358.55      8.57 o 
   4   4   0        0.36        2.30      1.59 o 
   5   4   0      210.95      252.87      8.06 o 
   1   5   0        3.20        6.29      4.55 o 
   2   5   0      537.77      607.80     32.85 o 
   3   5   0      124.27      126.36      4.94 o 
   4   5   0       36.83       39.96      3.48 o 
   5   5   0        0.11       -1.44      2.06 o 
   0   6   0        5.92        6.03      0.57 o 
   1   6   0      240.65      287.83     11.33 o 
   2   6   0      140.24      143.47     19.50 o 
   3   6   0      641.72       21.51    104.19 o 
   4   6   0       47.34       55.31      4.41 o 
   5   6   0        0.89        1.93      2.35 o 
   1   7   0      789.56      847.88      5.21 o 
   2   7   0      556.69      620.35     78.96 o 
   3   7   0        5.82      231.88    279.75 o 
   4   7   0       95.04      309.77    238.92 o 
   0   8   0     5565.16     5740.57     34.81 o 
   1   8   0       46.51       38.20      2.86 o 
   2   8   0      823.26      112.64    201.33 o 
   3   8   0        5.80      -24.76    118.34 o 
   4   8   0        3.15      400.98    289.24 o 
   1   9   0        9.25        8.92      3.05 o 
   2   9   0       16.69        8.41     33.86 o 
   3   9   0       33.89        7.95    142.95 o 
   4   9   0       34.78     -122.78    131.97 o 
   5   9   0        0.77       88.49    248.32 o 
   0  10   0       93.84       95.55      6.36 o 
   1  10   0      749.00      750.51      7.01 o 
   2  10   0       15.12       14.53     21.93 o 
   3  10   0       75.13      -84.11    161.95 o 
   4  10   0        6.29        5.87     28.01 o 
   1  11   0       79.88       77.73     36.75 o 
   2  11   0      162.67      157.23     25.50 o 
   3  11   0        6.70        2.38     92.06 o 
   4  11   0       62.40       66.90     46.47 o 
   0  12   0       58.57       54.87      2.82 o 
   1  12   0       52.99      -80.53    165.36 o 
   2  12   0       29.22       83.68    488.50 o 
   3  12   0       31.70      124.44    343.39 o 
   4  12   0        4.54        5.52     82.51 o 
   1  13   0       29.41       28.51      1.62 o 
   2  13   0       37.47      -74.80    219.92 o 
   3  13   0       47.79     -268.42    246.84 o 
   0  14   0        0.11       -0.35      1.27 o 
   1  14   0        6.46        6.35      1.72 o 
   2  14   0        1.88        4.52      3.75 o 
   3  14   0       37.23     -136.36    284.58 o 
   1  15   0        4.88        3.61      1.29 o 
   2  15   0      152.88      155.93      4.33 o 
   3  15   0        0.25       -0.14     26.15 o 
   0  16   0        2.74        2.71      1.42 o 
   1  16   0        9.71        9.31      1.61 o 
   2  16   0      260.73      295.64      8.08 o 
   1  17   0       26.13       31.94      2.24 o 
  -3   0   1       33.97       45.62      7.31 o 
  -1   0   1      228.93      243.11      3.45 o 
   1   0   1    14088.13    13897.57    228.44 o 
   3   0   1      505.45      505.21      7.73 o 
  -3   1   1      579.74      661.98      7.29 o 
  -2   1   1        9.02        8.61      0.67 o 
  -1   1   1     3001.33     3025.71     19.39 o 
   0   1   1       78.52       82.59      1.52 o 
   1   1   1     1976.22     2057.46     14.71 o 
   2   1   1     1544.89     1541.87     11.12 o 
   3   1   1      100.62      113.79      2.89 o 
   6   1   1        0.92        2.75      2.17 o 
  -3   2   1       32.40       28.68      1.51 o 
  -2   2   1      196.39      197.45      2.62 o 
  -1   2   1        0.38        0.46      0.68 o 
   0   2   1     5536.62     5552.99     28.46 o 
   2   2   1      267.22      243.39      2.24 o 
   3   2   1      341.79      359.32      3.94 o 
   4   2   1      258.90      313.10      6.93 o 
   5   2   1        6.64        7.33      1.97 o 
  -5   3   1       89.01      114.07      4.52 o 
  -4   3   1       41.90       38.98      2.41 o 
  -3   3   1      412.53      471.24      5.14 o 
  -2   3   1      522.62      522.80      4.34 o 
  -1   3   1        3.60      -18.85     41.87 o 
   0   3   1     1004.78     1078.27      6.49 o 
   1   3   1    23712.29    21650.24    165.05 o 
   2   3   1      731.46      784.09     12.20 o 
   3   3   1      157.56      158.47      4.27 o 
   4   3   1       73.50       82.06      3.85 o 
   5   3   1       13.63        6.89      2.15 o 
  -5   4   1       11.97       19.18      2.84 o 
  -4   4   1       66.98       91.28      4.16 o 
  -3   4   1       37.59       38.35      1.64 o 
  -2   4   1      384.86      353.53      4.48 o 
  -1   4   1      428.46      435.06      4.37 o 
   0   4   1     3146.66     3129.93     17.36 o 
   1   4   1      197.41      -33.75     72.47 o 
   2   4   1      260.05      -16.36     90.83 o 
   3   4   1       19.18       19.99      2.02 o 
   4   4   1      284.57      305.43      8.44 o 
   5   4   1        0.09       -0.02      1.97 o 
  -5   5   1       69.82       87.20      5.18 o 
  -4   5   1       10.78       11.41      2.28 o 
  -2   5   1       13.57       13.96      1.41 o 
  -1   5   1      223.66      280.02      3.07 o 
   0   5   1      529.45      559.89      3.58 o 
   1   5   1      216.00      216.47     23.16 o 
   2   5   1      505.75      514.58      6.22 o 
   3   5   1       48.28       46.69     13.59 o 
   4   5   1       69.90       90.88      4.89 o 
   5   5   1       32.11       40.02      4.08 o 
  -5   6   1       68.12       90.72      5.65 o 
  -4   6   1      146.81      175.48      6.66 o 
  -3   6   1       70.80      203.15     19.93 o 
  -2   6   1      648.19      728.63     11.21 o 
  -1   6   1      253.66      276.51      2.79 o 
   0   6   1        0.40        0.10      0.54 o 
   1   6   1     2263.48     2409.61     12.69 o 
   2   6   1       82.32       82.16      8.54 o 
   4   6   1      355.83      362.53     10.70 o 
   5   6   1        2.79       -0.35      2.33 o 
  -4   7   1       49.33      528.78     35.08 o 
  -3   7   1       54.87      -18.71     98.31 o 
  -2   7   1       76.88      150.70    202.87 o 
  -1   7   1       37.09       30.26      2.25 o 
   0   7   1      352.71      360.92      8.58 o 
   1   7   1       17.79       16.38      3.43 o 
   2   7   1       18.60      -46.31    125.72 o 
   3   7   1      221.30       23.78    104.73 o 
   5   7   1       13.41        9.48      2.09 o 
  -4   8   1       59.50      -72.18    100.73 o 
  -3   8   1      190.96      -74.42    123.17 o 
  -2   8   1       27.71       23.07     12.33 o 
  -1   8   1      581.18      615.49      4.32 o 
   0   8   1      141.48      151.29     11.94 o 
   1   8   1     1344.23     1386.70      6.95 o 
   2   8   1        6.95       31.14    141.89 o 
   3   8   1      198.05      200.58     50.04 o 
   4   8   1       42.04      -49.52    105.89 o 
   5   8   1        0.19      101.93    323.53 o 
  -5   9   1       18.25      -86.25    328.80 o 
  -4   9   1       10.01        6.35     27.74 o 
  -3   9   1      164.57      -44.43    131.45 o 
  -2   9   1        0.27        0.42     10.10 o 
  -1   9   1       83.40       75.31      5.51 o 
   0   9   1       67.43       76.51      2.86 o 
   1   9   1      150.99      147.37      8.45 o 
   2   9   1       18.72        9.19     46.46 o 
   3   9   1       50.32      125.18    265.29 o 
   4   9   1       12.37       10.85     14.46 o 
   5   9   1        0.02        2.53     48.77 o 
  -4  10   1       38.17      -81.31    135.46 o 
  -3  10   1        1.41      -17.28    262.60 o 
  -2  10   1       14.58       57.11    148.85 o 
  -1  10   1      390.49      372.87     22.57 o 
   0  10   1        0.94        0.18      1.28 o 
   1  10   1      296.29      266.05     18.42 o 
   2  10   1      314.47      312.74     52.17 o 
   3  10   1       17.17       68.91    237.16 o 
   4  10   1        9.22        9.67     56.64 o 
  -4  11   1       47.48     -104.50    198.72 o 
  -3  11   1        3.39       -1.66     37.12 o 
  -2  11   1       98.91      103.76     34.64 o 
  -1  11   1       92.19       91.37     11.45 o 
   0  11   1       98.50       99.76      1.57 o 
   1  11   1      264.72      263.71     43.62 o 
   2  11   1       49.09       50.90      8.71 o 
   3  11   1       78.25      -73.35    215.17 o 
   4  11   1        0.69       20.11    215.77 o 
  -4  12   1       12.38       16.29    224.02 o 
  -3  12   1      103.21      -90.47    239.35 o 
  -2  12   1       88.71      102.16    104.89 o 
  -1  12   1       50.66       51.53     24.88 o 
   0  12   1      611.90      587.07      6.54 o 
   1  12   1       30.92      -85.23    156.57 o 
   2  12   1      280.62      -70.45    206.89 o 
   3  12   1       28.80     -198.37    233.79 o 
   4  12   1        3.00       -5.17    178.84 o 
  -3  13   1        6.38       13.67    284.86 o 
  -2  13   1       13.83       10.62     15.67 o 
  -1  13   1      227.83      247.06      4.02 o 
   0  13   1       80.15       77.95      2.35 o 
   1  13   1        2.18        0.49      1.20 o 
   2  13   1      103.96      109.05      8.85 o 
   3  13   1        2.88       36.79    312.10 o 
  -3  14   1        0.00       -3.15     59.64 o 
  -2  14   1       91.68     -152.43    277.24 o 
  -1  14   1      321.31      329.68      4.86 o 
   0  14   1      106.05      113.67      2.81 o 
   1  14   1      107.19      109.42      2.81 o 
   2  14   1        2.81        2.36      1.41 o 
   3  14   1        8.93        1.21    304.35 o 
  -2  15   1       48.52       50.99      2.78 o 
  -1  15   1       45.41       36.93      2.23 o 
   0  15   1        2.20        1.81      0.91 o 
   1  15   1      152.80      161.06      4.35 o 
   2  15   1        1.94       -0.43      1.47 o 
  -2  16   1        6.54        7.83      2.69 o 
  -1  16   1       71.48       70.55      2.93 o 
   0  16   1       56.19       59.39      3.39 o 
   1  16   1       34.06       34.70      2.29 o 
   2  16   1        2.64        2.19      1.89 o 
  -1  17   1        3.69        1.05      1.23 o 
   0  17   1        9.98       10.16      1.18 o 
   1  17   1        7.66        8.79      2.95 o 
  -2   0   2      721.84      854.35     10.13 o 
   0   0   2     1195.54     1254.58     20.38 o 
   2   0   2      428.66      384.61      6.85 o 
  -3   1   2       55.32       47.91      1.84 o 
  -2   1   2     1095.00     1096.01      8.65 o 
  -1   1   2     2564.04     2430.16     17.43 o 
   0   1   2      532.28      528.53      4.81 o 
   1   1   2     7666.47     7810.07     53.42 o 
   2   1   2      416.23      384.73      3.99 o 
   3   1   2      129.48      123.83      2.45 o 
   6   1   2       21.85       25.92      2.32 o 
  -3   2   2       45.79       39.63      1.54 o 
  -2   2   2      564.47      588.15      5.45 o 
  -1   2   2     1094.92     1150.72      8.40 o 
   0   2   2     1595.52     1672.13     10.98 o 
   1   2   2      899.35      899.65      6.74 o 
   2   2   2      604.29      641.85      5.29 o 
   3   2   2       97.64      121.76      2.19 o 
   4   2   2       37.14       38.03      2.70 o 
   5   2   2      204.28      266.32      7.82 o 
  -5   3   2      131.91      156.46      5.18 o 
  -4   3   2      218.11      249.09      5.85 o 
  -3   3   2       85.72       80.72      1.71 o 
  -2   3   2      530.58      586.18      7.45 o 
  -1   3   2     1764.55     1758.30     12.24 o 
   0   3   2      719.38      774.43      5.38 o 
   1   3   2    18222.56    18216.97    199.99 o 
   2   3   2      391.47      444.41      8.40 o 
   4   3   2        9.43       10.39      2.04 o 
   5   3   2       10.94       12.07      2.52 o 
  -5   4   2       22.21       25.34      2.86 o 
  -4   4   2       13.53       14.46      2.17 o 
  -3   4   2      433.04      528.48      6.72 o 
  -2   4   2       79.48       86.48      1.72 o 
  -1   4   2      255.79      251.36      2.95 o 
   0   4   2     1590.66     1576.68      8.86 o 
   1   4   2      105.33       85.17      9.46 o 
   2   4   2       51.24       60.24     14.18 o 
   4   4   2       23.12       20.75      2.66 o 
   5   4   2      127.93      152.28      4.94 o 
  -5   5   2       73.40       95.04      5.32 o 
  -4   5   2      877.07      965.74     19.09 o 
  -3   5   2      445.16       86.31     14.33 o 
  -2   5   2      463.48      543.60      5.82 o 
  -1   5   2      582.01      553.11      5.56 o 
   0   5   2      263.15      253.44      1.87 o 
   1   5   2     1580.47     1755.02     10.99 o 
   2   5   2      218.48      201.44     13.40 o 
   3   5   2       42.34      672.90    291.79 o 
   5   5   2       13.50       10.29      2.76 o 
  -3   6   2      161.85      -41.79    104.59 o 
  -2   6   2     1037.24     1131.06     10.16 o 
  -1   6   2        0.93        2.38      1.35 o 
   0   6   2      307.27      320.51      2.30 o 
   1   6   2      216.61      247.29     10.51 o 
   2   6   2     3173.64     3328.93     63.76 o 
   3   6   2      255.51      239.26     40.81 o 
   5   6   2      160.24      188.48      8.06 o 
  -4   7   2      351.57      172.16     21.77 o 
  -2   7   2       33.51       65.52    117.10 o 
  -1   7   2      246.82      282.63      2.68 o 
   0   7   2      125.10      126.70      7.79 o 
   1   7   2      165.07      184.05     12.04 o 
   2   7   2       90.33       83.17     21.62 o 
   3   7   2       13.02      -42.19    130.50 o 
   4   7   2       77.60     -193.05    194.11 o 
   5   7   2        1.39        3.43      1.82 o 
  -4   8   2        0.00       31.36    120.46 o 
  -3   8   2      128.93      164.63     78.95 o 
  -2   8   2      146.16      134.67     72.26 o 
  -1   8   2      346.18      392.25     12.79 o 
   0   8   2      281.64      276.60     16.05 o 
   1   8   2       17.14       18.75      0.63 o 
   2   8   2      275.62      -35.76    112.35 o 
   3   8   2        2.83      -64.05    126.07 o 
   4   8   2       10.04       11.95     14.86 o 
   5   8   2        0.46        0.53     46.21 o 
  -5   9   2        0.00      195.66    346.96 o 
  -4   9   2        0.35      -76.41    118.19 o 
  -3   9   2      144.67      148.99     50.02 o 
  -2   9   2      156.26      136.89     41.11 o 
  -1   9   2       45.64       50.51      8.70 o 
   0   9   2        2.78        5.72      2.28 o 
   1   9   2      392.47      397.87      4.45 o 
   2   9   2        2.07        2.52     10.66 o 
   3   9   2       49.44      191.34    317.86 o 
   4   9   2       10.72       11.21     33.59 o 
   5   9   2        0.00       -2.17    191.74 o 
  -4  10   2        1.06       -2.28    106.10 o 
  -3  10   2       45.72       53.07     95.15 o 
  -2  10   2       12.26       11.61     26.31 o 
  -1  10   2       67.56       59.01      8.22 o 
   0  10   2     1126.08     1143.86      7.64 o 
   1  10   2       55.16       44.29      4.45 o 
   2  10   2       38.33       40.03      3.23 o 
   3  10   2      127.48      122.49     38.89 o 
   4  10   2       32.83      -62.89    169.51 o 
  -4  11   2        0.01       -1.04     85.86 o 
  -3  11   2       79.06       29.93    210.44 o 
  -2  11   2      235.26      135.55    177.02 o 
  -1  11   2      166.58      159.80     25.72 o 
   0  11   2       30.61       33.61      1.17 o 
   1  11   2      122.43      127.17      9.16 o 
   2  11   2       40.26      125.29    294.65 o 
   3  11   2        6.41        9.40     57.82 o 
   4  11   2        3.43        2.16     24.32 o 
  -4  12   2        0.16     -151.92    203.94 o 
  -3  12   2       29.04     -174.68    232.50 o 
  -2  12   2       56.07       46.64     55.63 o 
  -1  12   2        0.66       -0.83      3.81 o 
   0  12   2        3.13        1.07      0.95 o 
   1  12   2      139.52      140.17      2.92 o 
   2  12   2      106.39       94.11     32.64 o 
   3  12   2      197.90      208.07     33.50 o 
   4  12   2        5.25       -2.13     96.53 o 
  -3  13   2      114.22      -53.63    251.50 o 
  -2  13   2       19.87       24.69    112.50 o 
  -1  13   2      157.44      167.99      3.31 o 
   0  13   2       14.51       13.31      1.30 o 
   1  13   2       61.49       56.04      2.06 o 
   2  13   2        1.71       -2.74     26.96 o 
   3  13   2        9.25        6.83    102.45 o 
  -3  14   2       14.78       12.50     98.28 o 
  -2  14   2       57.86     -154.64    274.96 o 
  -1  14   2       27.53       26.54      1.71 o 
   0  14   2       20.51       19.50      1.62 o 
   1  14   2       29.21       25.92      1.73 o 
   2  14   2       71.22       81.96      3.11 o 
   3  14   2       69.55     -238.93    284.21 o 
  -2  15   2        0.77       -0.68      2.57 o 
  -1  15   2       26.27       21.56      2.46 o 
   0  15   2        7.11        6.35      1.07 o 
   1  15   2       53.57       53.16      2.58 o 
   2  15   2        0.57        0.66      1.44 o 
  -2  16   2        9.71        8.98      2.46 o 
  -1  16   2       69.50       55.90      2.68 o 
   0  16   2        4.62        4.24      0.90 o 
   1  16   2        8.77        6.17      1.42 o 
   2  16   2       65.81       64.34      3.99 o 
   0  17   2       30.07       28.92      1.80 o 
  -3   0   3      128.04      157.31      4.17 o 
  -1   0   3     1068.91     1054.17     13.48 o 
   3   0   3     2534.86     2748.06     27.43 o 
   5   0   3      107.50      139.54      5.27 o 
  -3   1   3      839.69     1057.91     10.76 o 
  -2   1   3     1572.35     1786.36     13.03 o 
  -1   1   3     3500.15     3557.98     24.78 o 
   0   1   3     1955.01     2041.34     16.35 o 
   1   1   3     4553.21     4829.27     26.52 o 
   2   1   3      169.10      177.02      2.24 o 
   3   1   3        2.71        2.68      0.63 o 
   4   1   3      157.09      179.47      5.49 o 
   5   1   3       11.86       11.34      2.26 o 
  -3   2   3       41.03       41.07      1.63 o 
  -2   2   3        0.95        0.98      0.61 o 
  -1   2   3      883.63      922.51      7.82 o 
   0   2   3     3732.27     3780.16     25.18 o 
   1   2   3     8360.15     8470.73     93.00 o 
   2   2   3      773.96      781.68      6.23 o 
   3   2   3        9.04        9.42      0.81 o 
   4   2   3      163.45      176.23      7.11 o 
   5   2   3        8.65        6.94      3.01 o 
  -5   3   3       27.06       34.15      2.77 o 
  -3   3   3       13.81       14.80      0.80 o 
  -2   3   3       70.26       62.90      5.96 o 
  -1   3   3      118.28      109.91     15.18 o 
   0   3   3       32.29       26.97      0.94 o 
   1   3   3     1097.85     1102.28      7.33 o 
   2   3   3     6092.99     6470.46     40.47 o 
   3   3   3      453.69      490.04      7.38 o 
   4   3   3       31.25       29.37      1.96 o 
   5   3   3       37.26       42.53      3.85 o 
  -5   4   3        0.01        0.40      1.71 o 
  -4   4   3      161.62      193.14      6.05 o 
  -3   4   3        9.20       17.42      1.76 o 
  -2   4   3      124.61      141.24     10.66 o 
  -1   4   3      166.46      158.22     19.78 o 
   0   4   3     2773.97     2921.36     17.65 o 
   1   4   3      398.68      411.79      3.15 o 
   2   4   3       25.75       21.55      8.10 o 
   4   4   3      316.31      335.72      6.44 o 
   5   4   3       22.43       18.63      2.12 o 
  -3   5   3       86.81      185.59    188.18 o 
  -2   5   3      239.01      262.17     26.12 o 
  -1   5   3      135.18      123.68     12.68 o 
   0   5   3      157.07      167.21      6.66 o 
   1   5   3     1676.99     1809.34     10.29 o 
   2   5   3     3221.12     3353.28     22.28 o 
   3   5   3        1.06      368.28    546.41 o 
   4   5   3        6.85      105.94    227.27 o 
   5   5   3        0.17       -1.02      1.52 o 
  -3   6   3      202.85       21.08     91.60 o 
  -2   6   3       89.42      -57.91     87.72 o 
  -1   6   3      157.70      172.31     19.13 o 
   0   6   3      190.31      184.81      1.87 o 
   1   6   3      341.76      342.37     17.73 o 
   3   6   3      399.37      386.98      6.09 o 
   4   6   3      132.40      134.12     33.58 o 
   5   6   3        1.05       -0.50      1.50 o 
  -4   7   3      148.39      174.25     22.33 o 
  -3   7   3      625.08     1488.89    343.71 o 
  -2   7   3      254.49       86.99     36.71 o 
  -1   7   3       13.13        9.06      2.33 o 
   0   7   3     1698.82     1829.38      9.75 o 
   1   7   3     1235.42     1211.75      6.67 o 
   2   7   3       85.75      100.61     40.23 o 
   3   7   3       45.37       54.76     30.11 o 
   4   7   3        8.06      116.67    207.46 o 
   5   7   3        2.14       75.02    343.68 o 
  -5   8   3       12.20     -266.41    292.03 o 
  -4   8   3        9.46      216.84    277.37 o 
  -3   8   3        9.90      -23.68    109.77 o 
  -2   8   3      250.16       43.45    113.79 o 
  -1   8   3       40.22       44.55      5.82 o 
   0   8   3      602.13      645.05     17.88 o 
   1   8   3      172.06      151.67      9.90 o 
   2   8   3      107.22      120.11     19.37 o 
   3   8   3      384.79      -49.81    122.31 o 
   4   8   3        1.58       -0.31     10.08 o 
   5   8   3       47.34     -338.10    374.80 o 
  -5   9   3       73.64      -76.33    284.21 o 
  -4   9   3        0.02      -22.80    173.02 o 
  -3   9   3      363.99      408.57    216.75 o 
  -2   9   3      690.67      725.28     31.72 o 
  -1   9   3     1961.31     2037.02     11.69 o 
   0   9   3       59.50       67.70      4.73 o 
   1   9   3       91.36       95.48      8.33 o 
   2   9   3        2.51        5.40      4.26 o 
   3   9   3      154.92      153.95     35.87 o 
   4   9   3       14.24       17.05     12.48 o 
   5   9   3       23.77       22.30    103.37 o 
  -4  10   3       10.70       16.07     21.76 o 
  -3  10   3      184.74      199.45     73.55 o 
  -2  10   3        1.25      -54.24    165.36 o 
  -1  10   3      240.75      247.42     37.96 o 
   0  10   3       18.91       16.27      1.81 o 
   1  10   3      493.69      438.79     26.90 o 
   2  10   3      257.65      240.19     40.02 o 
   3  10   3       19.04       20.94      2.62 o 
   4  10   3       93.45      113.87     84.48 o 
  -4  11   3       47.22     -170.71    183.25 o 
  -3  11   3       36.73      -96.35    198.82 o 
  -2  11   3      192.35      190.95     45.08 o 
  -1  11   3       41.90      -57.32     99.71 o 
   0  11   3      902.06      929.67      7.60 o 
   1  11   3       30.88       27.65      3.21 o 
   2  11   3      184.87      192.78     35.03 o 
   3  11   3        0.00       -0.88     30.68 o 
   4  11   3       28.59      -77.83    209.09 o 
  -4  12   3        5.29      -20.50    206.81 o 
  -3  12   3        0.02       -3.14     88.98 o 
  -2  12   3       61.40     -109.17    187.07 o 
  -1  12   3       90.85       91.74     16.77 o 
   0  12   3       17.40       15.67      1.33 o 
   1  12   3       25.51       22.28      1.44 o 
   2  12   3       17.26      456.83    719.38 o 
   3  12   3        9.11      126.38    342.11 o 
   4  12   3       11.46       19.85     30.68 o 
  -3  13   3        6.39     -235.29    240.01 o 
  -2  13   3       51.02       56.80     11.37 o 
  -1  13   3        0.52       -0.14      1.03 o 
   0  13   3      397.29      382.89      5.17 o 
   1  13   3        0.54        1.43      0.95 o 
   2  13   3       15.34       17.84      3.63 o 
   3  13   3       17.08       12.29     27.96 o 
  -3  14   3        0.42       61.19    273.20 o 
  -2  14   3       16.39       16.77     21.70 o 
  -1  14   3      213.07      216.71      3.89 o 
   0  14   3       21.84       21.58      1.48 o 
   1  14   3        3.72        3.19      1.19 o 
   2  14   3        0.02       -1.71      1.23 o 
   3  14   3       11.77       12.42     36.95 o 
  -2  15   3        0.34        0.97      1.99 o 
  -1  15   3        2.78        2.21      1.48 o 
   0  15   3        0.46       -0.45      0.84 o 
   1  15   3      164.63      168.74      5.10 o 
   2  15   3       43.84       51.69      3.08 o 
  -2  16   3       26.46       27.71      3.30 o 
  -1  16   3        0.24        2.07      1.26 o 
   0  16   3       10.90       11.50      1.21 o 
   1  16   3        8.86       10.52      1.65 o 
   2  16   3        1.85        0.41      3.30 o 
   0  17   3        8.62        8.59      1.31 o 
  -2   0   4      469.15      577.26     12.94 o 
   0   0   4      956.29      995.01     10.12 o 
   2   0   4       46.08     -115.68    186.85 o 
   4   0   4      250.93      262.69      7.31 o 
  -3   1   4      222.37      285.92      4.18 o 
  -2   1   4     2964.88     3392.55     25.06 o 
  -1   1   4      970.70      969.31      7.96 o 
   0   1   4     3930.50     4065.24     25.52 o 
   1   1   4     1498.78     1503.90     11.26 o 
   2   1   4      374.24      330.22      4.52 o 
   3   1   4        4.06        3.94      0.74 o 
   4   1   4       16.92       12.67      2.21 o 
   5   1   4        2.28        4.74      2.13 o 
  -3   2   4      615.59      692.26      7.12 o 
  -2   2   4      550.38      660.30      6.57 o 
  -1   2   4        0.05        1.01      1.92 o 
   0   2   4        0.06        0.42      0.49 o 
   1   2   4     5702.48     5765.14     39.36 o 
   2   2   4        0.05       19.97    238.18 o 
   3   2   4      102.83      102.84      2.34 o 
   4   2   4       21.57       25.98      2.86 o 
   5   2   4       27.07       33.91      3.70 o 
  -5   3   4      189.88      236.84      6.60 o 
  -4   3   4        1.61        1.73      1.24 o 
  -3   3   4      211.64      180.57      4.17 o 
  -2   3   4      891.91      966.08      8.02 o 
  -1   3   4      874.19      780.10      7.22 o 
   0   3   4     2603.03     2658.15     17.45 o 
   1   3   4     3265.43     3421.01     20.41 o 
   3   3   4      702.45      782.98     16.44 o 
   4   3   4        7.53        8.35      2.78 o 
   5   3   4        2.55        2.43      2.75 o 
  -3   4   4      206.98      232.47      5.68 o 
  -2   4   4      277.89      257.15     26.78 o 
  -1   4   4      200.54      207.26     30.47 o 
   0   4   4      765.60      768.78      4.51 o 
   1   4   4     1674.95     1797.17      9.82 o 
   2   4   4     1909.58     1997.43     13.98 o 
   3   4   4      231.12      223.35     74.23 o 
   4   4   4        5.67        4.35      2.12 o 
   5   4   4      170.66      191.72      8.04 o 
  -2   5   4       76.53      -29.60     85.14 o 
  -1   5   4     2401.05     2417.30     18.56 o 
   0   5   4     2610.71     2753.34     12.75 o 
   1   5   4     1888.20     2052.47     10.01 o 
   3   5   4      400.83      -35.31    108.94 o 
   4   5   4        0.74        2.59      5.13 o 
   5   5   4        2.41        0.89      1.73 o 
  -3   6   4        3.27      -32.21     87.27 o 
  -2   6   4       54.76       46.30     10.95 o 
  -1   6   4      315.29      338.25     16.74 o 
   0   6   4     1441.85     1555.18     10.62 o 
   1   6   4      751.86      814.11      4.34 o 
   2   6   4      939.88      995.96     10.49 o 
   3   6   4        2.50      -38.58    127.80 o 
   4   6   4        5.09       47.18    111.25 o 
   5   6   4       10.94       10.97      4.29 o 
  -4   7   4      128.25     -142.46    211.43 o 
  -3   7   4       48.41       55.50    119.45 o 
  -2   7   4      126.57      -29.74     88.44 o 
  -1   7   4      156.27      164.21      9.27 o 
   0   7   4      869.13      875.87      5.23 o 
   1   7   4       62.18       65.92      6.95 o 
   2   7   4      174.20      152.37     11.35 o 
   3   7   4       40.96      401.56    623.83 o 
   4   7   4       52.34      -24.31    106.85 o 
   5   7   4       18.75       16.27      8.48 o 
  -4   8   4       20.04      -26.83    111.08 o 
  -3   8   4      305.09      321.51    279.10 o 
  -2   8   4       89.38       95.06     25.64 o 
  -1   8   4       41.77       40.38      3.59 o 
   0   8   4       29.08       33.20      4.01 o 
   1   8   4      142.10      143.88     10.53 o 
   2   8   4      237.52      229.67     31.83 o 
   3   8   4       15.83      -10.48    169.88 o 
   4   8   4       20.48       28.90     11.89 o 
   5   8   4        2.25       45.91    179.50 o 
  -4   9   4        4.92      179.74    359.65 o 
  -3   9   4       55.21      -24.34    108.91 o 
  -2   9   4      646.00      674.20     10.48 o 
  -1   9   4      171.17      167.90     17.01 o 
   0   9   4        2.99        1.38      3.66 o 
   1   9   4       40.98       48.56      5.28 o 
   2   9   4       93.06      102.03     26.52 o 
   3   9   4        2.47        2.65     18.98 o 
   4   9   4      250.78      246.95     25.99 o 
   5   9   4        0.00        0.86     26.58 o 
  -4  10   4        8.65       -0.24     63.53 o 
  -3  10   4       16.78      193.20    307.67 o 
  -2  10   4      293.20      346.84     66.47 o 
  -1  10   4       15.76       13.69     12.60 o 
   0  10   4       51.95       48.08      1.92 o 
   1  10   4      318.62      316.51     18.00 o 
   2  10   4      168.33      142.79     18.72 o 
   3  10   4       93.57       85.99     83.38 o 
   4  10   4        7.05       60.11    224.19 o 
  -4  11   4        1.52       -1.40     63.63 o 
  -3  11   4       84.66      -55.76    203.01 o 
  -2  11   4      206.76      211.39    108.33 o 
  -1  11   4      196.03      197.93     30.13 o 
   0  11   4        4.91        1.48      0.88 o 
   1  11   4      355.97      357.18     25.67 o 
   2  11   4       18.98       19.88      1.91 o 
   3  11   4      117.96     -227.50    233.43 o 
   4  11   4       12.47        5.36    246.52 o 
  -4  12   4        2.78      244.92    302.10 o 
  -3  12   4        0.56       -1.79     47.26 o 
  -2  12   4        8.74      111.78    284.24 o 
  -1  12   4       24.67     -104.39    153.60 o 
   0  12   4      453.70      457.13      7.90 o 
   1  12   4      112.82      104.74      2.63 o 
   2  12   4        6.53        3.15     22.62 o 
   3  12   4       15.29       16.83     31.39 o 
   4  12   4        1.42      139.69    272.00 o 
  -3  13   4        9.77     -260.96    225.53 o 
  -2  13   4        2.48        5.06     13.20 o 
  -1  13   4      430.02      441.94      6.45 o 
   0  13   4       30.00       25.21      1.54 o 
   1  13   4      120.34      116.55      2.83 o 
   2  13   4        7.88      207.07    316.95 o 
   3  13   4       45.42     -134.73    284.82 o 
  -3  14   4        7.37        5.44     14.01 o 
  -2  14   4        4.64        6.32     32.56 o 
  -1  14   4       22.26       30.11      1.85 o 
   0  14   4        0.00        0.79      1.22 o 
   1  14   4       10.99       12.39      1.69 o 
   2  14   4        7.84        7.82      1.61 o 
   3  14   4       15.50       15.21      2.98 o 
  -2  15   4       29.98       32.26      2.99 o 
  -1  15   4      192.59      201.98      4.55 o 
   0  15   4       35.49       42.49      1.72 o 
   1  15   4       35.15       30.20      2.11 o 
   2  15   4       33.21       34.91      2.80 o 
  -2  16   4       16.32       14.54      2.36 o 
  -1  16   4        7.59        9.48      1.53 o 
   0  16   4        6.55        6.81      1.05 o 
   1  16   4        2.08       -0.49      1.97 o 
   2  16   4       35.73       30.00      3.11 o 
  -3   0   5        6.83       10.18      1.60 o 
  -1   0   5      217.73      217.32     52.21 o 
   1   0   5      783.75      744.24      8.54 o 
   3   0   5      472.99      460.21      6.92 o 
   5   0   5       47.20       50.96      4.16 o 
  -3   1   5       92.25       68.95      2.17 o 
  -2   1   5       96.99       87.50      1.81 o 
  -1   1   5     5381.82     5334.43     41.44 o 
   0   1   5     1375.53     1501.10     13.49 o 
   1   1   5       63.10      -38.23     68.40 o 
   2   1   5      157.89      146.67      2.00 o 
   3   1   5      261.38      224.09     15.76 o 
   4   1   5       86.87       89.47      3.81 o 
   5   1   5      149.85      164.98      4.92 o 
  -3   2   5      496.52      494.02      7.71 o 
  -2   2   5     1204.68     1294.14     12.44 o 
   0   2   5     1167.27     1227.50      8.96 o 
   1   2   5      112.29      112.07     10.52 o 
   2   2   5      262.13      305.46     17.00 o 
   3   2   5       40.75       47.05      4.17 o 
   4   2   5       82.41       81.12      3.37 o 
   5   2   5        0.59       -0.89      1.85 o 
  -3   3   5       27.71       25.37      1.95 o 
  -2   3   5     1082.94     1228.88      9.90 o 
  -1   3   5      629.83      663.73      6.65 o 
   0   3   5     3552.02     3581.28     19.98 o 
   1   3   5     1771.00     1763.35     14.50 o 
   2   3   5     2043.50     2066.62     14.19 o 
   3   3   5      394.08      368.15      4.79 o 
   4   3   5      518.58      555.23     13.89 o 
   5   3   5       16.49       17.06      3.64 o 
  -3   4   5      269.75      333.83      7.24 o 
  -2   4   5        0.69       -0.22      3.41 o 
  -1   4   5       30.12      -43.85     66.82 o 
   0   4   5      556.70      575.34      3.62 o 
   1   4   5       44.79       51.38      3.82 o 
   2   4   5     4016.95     4130.91     32.11 o 
   3   4   5        7.25      -89.26    100.02 o 
   4   4   5       47.28      280.47    302.73 o 
   5   4   5        7.51        3.04      1.90 o 
  -3   5   5       61.69      529.71     32.40 o 
  -2   5   5       53.12      -58.22     79.49 o 
  -1   5   5      171.08      -69.59     67.50 o 
   0   5   5     1609.52     1674.67     12.80 o 
   1   5   5      946.74     1009.93      5.18 o 
   2   5   5     6193.55     6136.65     43.37 o 
   3   5   5      310.50      304.17     39.37 o 
   4   5   5       45.88       22.24    109.54 o 
   5   5   5        2.90       -0.15     62.46 o 
  -3   6   5        3.03      -39.65     96.24 o 
  -2   6   5       98.09      -91.79     86.39 o 
  -1   6   5      122.78      122.34     15.13 o 
   0   6   5     1080.40     1168.51      7.68 o 
   1   6   5     1229.74     1286.50      6.21 o 
   2   6   5       16.00       14.86    152.63 o 
   3   6   5       64.01      -19.85    120.62 o 
   4   6   5       19.51       14.44     11.30 o 
   5   6   5       14.54      500.94    422.51 o 
  -4   7   5        2.91      -19.69    210.95 o 
  -3   7   5       23.33       23.48     93.56 o 
  -2   7   5      165.63       -7.93     97.49 o 
  -1   7   5        2.58        7.46      3.69 o 
   0   7   5      246.13      267.51      2.56 o 
   1   7   5      388.86      377.00     15.57 o 
   2   7   5        9.72      -71.28    145.27 o 
   3   7   5       48.92      282.30    461.86 o 
   4   7   5        3.83       78.29    218.51 o 
   5   7   5       80.64      565.77    469.22 o 
  -4   8   5        0.63      -20.50    120.51 o 
  -3   8   5       14.60       26.56    119.89 o 
  -2   8   5       69.02      -38.60    110.13 o 
  -1   8   5      315.24      358.00     17.50 o 
   0   8   5      105.87      110.12      4.95 o 
   1   8   5      502.70      497.94      3.80 o 
   2   8   5      429.88      446.74      9.03 o 
   3   8   5       17.12       18.70      3.08 o 
   4   8   5        1.22        0.27     31.91 o 
   5   8   5        7.78      335.67    433.50 o 
  -4   9   5       53.75      402.09    332.32 o 
  -3   9   5       12.45        2.29     52.24 o 
  -2   9   5      200.66      202.75     33.13 o 
  -1   9   5      790.68      823.21      6.81 o 
   0   9   5       91.55       78.93      4.32 o 
   1   9   5       24.27       32.42     10.08 o 
   2   9   5       66.93       54.31      9.81 o 
   3   9   5      102.24     -147.78    228.11 o 
   4   9   5        5.14        5.19      8.54 o 
  -4  10   5       12.06       11.16     27.00 o 
  -3  10   5      130.66      127.22    121.31 o 
  -2  10   5       97.64     -103.71    141.62 o 
  -1  10   5       46.66       47.71      3.14 o 
   0  10   5      270.07      257.54      3.79 o 
   1  10   5      425.59      445.47     24.73 o 
   2  10   5       31.96       33.02      9.44 o 
   3  10   5        7.34      406.10    932.18 o 
   4  10   5       13.37       10.33     51.07 o 
  -4  11   5        3.56      -56.82    191.00 o 
  -3  11   5        0.59       -2.52     45.52 o 
  -2  11   5      191.63      226.50    106.36 o 
  -1  11   5       55.36      -29.34    119.14 o 
   0  11   5      934.27      943.09      8.17 o 
   1  11   5        3.31        3.44      2.61 o 
   2  11   5        0.09       -0.11     46.12 o 
   3  11   5        0.46        0.57     16.60 o 
   4  11   5       50.89     -222.19    258.96 o 
  -4  12   5       99.57      -90.14    204.43 o 
  -3  12   5       31.24     -115.24    216.73 o 
  -2  12   5      138.00      -80.28    173.91 o 
  -1  12   5       24.41       23.53      5.14 o 
   0  12   5      172.32      181.00      3.14 o 
   1  12   5       60.66       63.25      1.89 o 
   2  12   5        0.01        0.73      5.91 o 
   3  12   5       12.35       16.12     47.49 o 
   4  12   5       10.70        4.89    138.47 o 
  -3  13   5        2.03      -65.09    237.13 o 
  -2  13   5        6.56        6.49     23.77 o 
  -1  13   5       13.61       11.43      1.38 o 
   0  13   5      199.53      205.80      3.29 o 
   1  13   5       54.17       50.48      2.52 o 
   2  13   5      363.52      366.92      6.22 o 
   3  13   5       14.57       12.30     19.68 o 
  -3  14   5       19.09      -78.22    252.06 o 
  -2  14   5        6.75       37.48    304.46 o 
  -1  14   5       44.74       46.52      2.15 o 
   0  14   5        1.19        1.35      1.04 o 
   1  14   5        6.81        5.75      1.29 o 
   2  14   5        1.43        1.54      1.53 o 
   3  14   5        2.33        2.37     24.26 o 
  -2  15   5        0.40       -2.97      2.45 o 
  -1  15   5        0.52        0.51      1.12 o 
   0  15   5       24.88       24.85      1.82 o 
   1  15   5      127.59      127.10      3.71 o 
   2  15   5       34.58       32.03      2.42 o 
  -1  16   5       29.82       30.80      2.94 o 
   0  16   5       34.66       32.89      1.91 o 
   1  16   5       11.81       11.97      1.70 o 
  -2   0   6      360.81      302.06      4.70 o 
   0   0   6      223.59      280.85      4.43 o 
   2   0   6      617.28      603.95      6.56 o 
   4   0   6      677.04      684.71     15.55 o 
  -3   1   6      150.53      148.21      4.37 o 
  -2   1   6      468.68      541.43      5.03 o 
  -1   1   6       19.02       11.68      8.83 o 
   0   1   6     1372.52     1338.28      9.79 o 
   1   1   6     3403.12     3384.93     22.15 o 
   2   1   6      190.98      183.74      2.41 o 
   3   1   6      892.66      860.58      7.77 o 
   5   1   6        0.16       -1.93      1.58 o 
  -3   2   6     1042.40     1369.79     20.65 o 
  -2   2   6        4.15       10.30      0.89 o 
   0   2   6     4605.22     4809.10     25.24 o 
   1   2   6     1485.22     1538.75     14.52 o 
   2   2   6       32.53       42.82      6.98 o 
   3   2   6       13.69      144.54    355.87 o 
   4   2   6        1.32     1244.61    445.77 o 
   5   2   6       52.48       45.81      3.12 o 
  -3   3   6       30.12       27.68      3.54 o 
  -2   3   6      170.01      209.02     16.49 o 
   0   3   6      356.04      386.60      3.19 o 
   1   3   6       40.21       33.49      9.37 o 
   3   3   6      115.11      111.81     28.60 o 
   5   3   6       73.98       82.30      4.05 o 
  -3   4   6       45.13       50.80      3.40 o 
  -2   4   6      115.07      101.05     15.14 o 
  -1   4   6      368.49      351.93      4.78 o 
   0   4   6       55.64       47.40      4.22 o 
   1   4   6     1372.29     1463.44      7.34 o 
   3   4   6      330.99      347.14      6.31 o 
   4   4   6       19.48     1695.32    464.57 o 
   5   4   6       18.88       12.40      2.44 o 
  -3   5   6      500.05      384.81    278.21 o 
  -2   5   6       45.86      -26.48     88.58 o 
  -1   5   6       77.33       93.89      8.76 o 
   0   5   6      175.67      245.58      2.67 o 
   1   5   6      533.89      609.27      3.94 o 
   3   5   6      365.71      375.75     60.69 o 
   4   5   6        1.87      287.18    476.87 o 
   5   5   6       18.70        1.91     97.26 o 
  -4   6   6        1.03       -9.15    197.79 o 
  -3   6   6      353.19       17.03    112.78 o 
  -2   6   6        1.81        1.97     19.04 o 
  -1   6   6      524.62      512.62      4.13 o 
   0   6   6     1112.39     1149.42      9.70 o 
   1   6   6      748.85      749.64      4.65 o 
   2   6   6       42.18      238.81    371.00 o 
   3   6   6      202.54      407.78    774.09 o 
   4   6   6      125.59      124.12     72.96 o 
   5   6   6       11.74      946.02    464.11 o 
  -4   7   6       22.31      220.49    223.17 o 
  -3   7   6        3.90      137.51    147.97 o 
  -2   7   6      205.01      -94.35     97.61 o 
  -1   7   6      124.09      173.10     11.14 o 
   0   7   6      563.74      584.95      4.86 o 
   1   7   6      836.48      874.65      7.93 o 
   2   7   6        0.11        0.43     12.00 o 
   3   7   6     2554.05     2468.81    179.00 o 
   4   7   6       98.67       97.28     10.81 o 
   5   7   6        1.26      -85.72    151.37 o 
  -4   8   6       69.99       57.74    164.67 o 
  -3   8   6      112.72        0.66    124.28 o 
  -2   8   6       38.99      -81.67    110.41 o 
  -1   8   6        3.60        1.05     10.32 o 
   0   8   6        2.89        2.68      1.26 o 
   1   8   6      517.15      502.81      4.56 o 
   2   8   6       10.16       52.94    200.20 o 
   3   8   6      660.80      593.90     72.61 o 
   4   8   6       33.30     -118.51    170.52 o 
   5   8   6        1.54       -0.81     28.74 o 
  -4   9   6       13.16      -27.71    146.77 o 
  -3   9   6       10.61      -10.77    137.34 o 
  -2   9   6      125.52      -66.46    143.87 o 
  -1   9   6       22.66      -89.95    105.23 o 
   0   9   6      354.97      342.78      3.29 o 
   1   9   6      938.03      894.40     13.32 o 
   2   9   6     1001.74      985.09     19.21 o 
   3   9   6        1.95      199.28    666.80 o 
   4   9   6        5.09        6.02     28.95 o 
  -4  10   6        0.02       -2.27     52.48 o 
  -3  10   6      295.93      -43.06    170.55 o 
  -2  10   6        0.10       -0.12     35.42 o 
  -1  10   6       97.01      114.13     15.63 o 
   0  10   6       38.44       35.11      1.68 o 
   1  10   6       93.18       82.08      5.32 o 
   2  10   6        6.25        9.00     33.19 o 
   3  10   6       34.61     -108.82    254.88 o 
   4  10   6        0.03       -0.02     32.44 o 
  -4  11   6        1.52      -98.41    193.62 o 
  -3  11   6        0.01       -3.20     53.25 o 
  -2  11   6      324.61      -17.16    177.16 o 
  -1  11   6      263.50      278.81     33.29 o 
   0  11   6      244.36      239.37      3.20 o 
   1  11   6      243.30      234.95      3.44 o 
   2  11   6       85.24     -165.87    212.38 o 
   3  11   6      214.86     -217.31    254.76 o 
   4  11   6        3.03        2.14     31.04 o 
  -4  12   6       30.92       72.57    204.42 o 
  -3  12   6       15.36       28.14     32.28 o 
  -2  12   6        5.24        2.54      7.66 o 
  -1  12   6      135.12      130.03     10.22 o 
   0  12   6       34.66       34.16      1.40 o 
   1  12   6       60.29       54.59      2.42 o 
   2  12   6       21.50       24.22      5.09 o 
   3  12   6        6.85        9.91     17.46 o 
   4  12   6        0.47       -9.28    179.39 o 
  -3  13   6       53.13      -96.11    235.64 o 
  -2  13   6        0.82        3.04     10.68 o 
  -1  13   6       15.16       14.49      1.45 o 
   0  13   6       36.85       34.80      1.52 o 
   1  13   6       35.15       35.96      2.07 o 
   2  13   6      184.94      176.49      4.33 o 
   3  13   6       99.43     -181.24    382.75 o 
  -3  14   6        6.75        7.27    121.87 o 
  -2  14   6       22.11       10.46    162.88 o 
  -1  14   6      158.67      158.12      3.58 o 
   0  14   6      169.98      168.82      3.08 o 
   1  14   6       81.28       76.67      2.93 o 
   2  14   6       37.67       33.13      2.35 o 
   3  14   6        7.12        3.47     76.29 o 
  -2  15   6       73.68       89.03      4.40 o 
  -1  15   6       19.43       22.59      1.88 o 
   0  15   6        8.93       10.67      1.15 o 
   1  15   6       42.66       39.04      2.36 o 
   2  15   6       16.41       13.49      2.37 o 
  -1  16   6        0.09       -1.28      1.46 o 
   0  16   6       32.34       32.77      2.21 o 
   1  16   6        1.58        1.43      1.27 o 
   1   0   7      148.85      108.63     10.06 o 
   3   0   7      250.96      228.29     29.40 o 
   5   0   7       55.60       59.31      5.01 o 
  -3   1   7      260.76      293.30      7.72 o 
  -2   1   7     1517.54     1964.86     14.23 o 
   0   1   7       17.70       13.34      1.58 o 
   2   1   7      248.16      253.69      3.36 o 
   3   1   7      520.67      538.59      4.64 o 
   4   1   7       85.21       92.90     64.39 o 
   5   1   7       74.07       81.05      4.00 o 
  -3   2   7      325.63      443.99      9.59 o 
  -2   2   7      415.01      411.62      5.09 o 
  -1   2   7       33.72      -22.75     68.04 o 
   0   2   7       70.09       74.32      6.19 o 
   1   2   7     2639.91     2711.32     13.80 o 
   2   2   7       81.79       76.30     23.58 o 
   3   2   7      181.68      181.65     33.84 o 
   4   2   7       60.06       67.43     51.30 o 
   5   2   7       22.23       23.89      2.72 o 
  -3   3   7      183.60      209.00      6.22 o 
  -2   3   7      159.95      175.64     20.73 o 
  -1   3   7      222.22      219.58     34.27 o 
   0   3   7      381.50      445.21      3.15 o 
   1   3   7      788.77      782.21     17.42 o 
   2   3   7      147.97      176.63      6.89 o 
   3   3   7      108.78      116.64     14.70 o 
   4   3   7      174.51      187.85     33.49 o 
   5   3   7       30.79       27.05      3.28 o 
  -3   4   7        0.77       -1.28      7.51 o 
  -1   4   7      602.85      753.72      8.58 o 
   0   4   7      432.06      428.59      7.52 o 
   1   4   7       54.66      -35.50    110.90 o 
   2   4   7      578.58      556.25     17.89 o 
   3   4   7       47.22       17.98    132.74 o 
   4   4   7      329.39      323.43     58.39 o 
   5   4   7        2.72       -0.88     19.82 o 
  -3   5   7       72.77      694.88    297.81 o 
  -2   5   7      241.76      -25.79     96.25 o 
  -1   5   7      379.32      532.28      5.02 o 
   0   5   7      254.97      386.07      8.74 o 
   1   5   7      749.95      779.13      6.75 o 
   2   5   7      728.95      693.84      9.30 o 
   3   5   7     1307.40     1231.54     25.55 o 
   4   5   7        5.55       14.48    128.74 o 
   5   5   7       15.32      659.68    465.46 o 
  -3   6   7      527.56        5.30    108.95 o 
  -2   6   7       15.21       27.74     16.31 o 
  -1   6   7      645.74      684.71      5.16 o 
   0   6   7     1530.03     1546.23      7.72 o 
   1   6   7      384.64      374.41      3.04 o 
   2   6   7       13.00      261.37    543.95 o 
   3   6   7      664.59      591.25     79.45 o 
   4   6   7       64.79       61.47     13.63 o 
   5   6   7        8.32      -24.14    153.29 o 
  -3   7   7      106.64       -7.39     96.27 o 
  -2   7   7       14.16      -23.95    115.50 o 
  -1   7   7      650.79      677.65      5.29 o 
   0   7   7       16.56       19.50      3.44 o 
   1   7   7      311.48      297.92     13.51 o 
   2   7   7      265.64      -63.81    160.66 o 
   4   7   7      218.93      213.67     38.55 o 
   5   7   7       54.31      126.14    376.20 o 
  -4   8   7      113.43       21.40    112.93 o 
  -3   8   7      192.92      -65.28    115.95 o 
  -2   8   7      351.45       -9.11    126.47 o 
  -1   8   7      396.48      412.55     28.44 o 
   0   8   7       19.11       13.96      2.23 o 
   1   8   7      595.59      555.35      5.06 o 
   2   8   7        6.95       61.10    198.32 o 
   3   8   7      114.46       85.76    244.79 o 
   4   8   7       19.22      416.13    375.98 o 
   5   8   7        0.05      350.94    366.09 o 
  -4   9   7       10.18       61.09    155.47 o 
  -3   9   7       12.91      -83.55    130.66 o 
  -2   9   7      437.52      474.57     89.44 o 
  -1   9   7      111.23      140.74     19.20 o 
   0   9   7       26.96       24.72      0.97 o 
   1   9   7      224.60      205.18     18.13 o 
   2   9   7      388.15      385.86     42.79 o 
   3   9   7       26.40     -237.82    228.49 o 
   4   9   7       36.21      135.96    339.58 o 
  -4  10   7       31.76       84.97    183.54 o 
  -3  10   7       83.53     -203.67    169.74 o 
  -2  10   7      190.82       -3.67    159.09 o 
  -1  10   7       19.21       17.46     25.36 o 
   0  10   7        0.86        0.49      0.62 o 
   1  10   7      514.83      527.65     44.23 o 
   2  10   7        1.20       57.32    241.44 o 
   3  10   7        9.35       10.02     80.11 o 
   4  10   7       56.61       46.95     33.26 o 
  -4  11   7        4.29       41.28    210.27 o 
  -3  11   7       74.63     -150.07    198.17 o 
  -2  11   7      137.81     -110.69    174.97 o 
  -1  11   7      168.50      184.42     25.29 o 
   0  11   7       50.70       49.49      1.60 o 
   1  11   7      227.09      195.44      3.52 o 
   2  11   7       50.41      431.02    610.80 o 
   3  11   7        1.61        1.96      2.14 o 
   4  11   7       90.02      113.78    290.14 o 
  -3  12   7       36.43     -143.37    218.67 o 
  -2  12   7      129.03      -37.15    191.56 o 
  -1  12   7       30.78       35.52      9.88 o 
   0  12   7       38.43       42.36      1.62 o 
   1  12   7       96.20       91.24      2.36 o 
   2  12   7       83.05     -190.04    297.88 o 
   3  12   7       45.60     -134.70    278.17 o 
  -3  13   7        1.20      -42.67    245.87 o 
  -2  13   7       61.82     -198.41    253.60 o 
  -1  13   7       24.74       27.24      2.01 o 
   0  13   7       17.95       22.70      1.34 o 
   1  13   7        0.01       -0.37      0.96 o 
   2  13   7       65.74       70.97      3.36 o 
   3  13   7       33.40       27.50     56.17 o 
  -2  14   7        1.30       -0.93      5.87 o 
  -1  14   7       18.54       23.37      1.72 o 
   0  14   7      124.81      121.06      3.04 o 
   1  14   7       34.24       32.29      2.11 o 
   2  14   7        0.04        0.71      1.56 o 
  -2  15   7        0.27        1.13      1.90 o 
  -1  15   7        1.31        0.58      1.66 o 
   0  15   7        1.70        0.97      1.90 o 
   1  15   7       18.59       20.85      1.94 o 
   2  15   7        2.13       -1.42      3.33 o 
  -1  16   7       13.15       17.28      2.46 o 
   0  16   7       28.27       30.97      2.22 o 
   1  16   7       86.71       95.53      5.00 o 
   0   0   8       19.42       18.01     11.89 o 
   2   0   8      781.86      780.81     10.24 o 
   4   0   8      288.63       47.15    119.21 o 
  -2   1   8      343.04      -47.00    128.29 o 
  -1   1   8       16.87       14.66      3.28 o 
   0   1   8      636.80      757.46      4.63 o 
   1   1   8      396.97      384.26      2.90 o 
   2   1   8      134.94      141.85     12.04 o 
   3   1   8        4.25      -15.93     93.60 o 
   4   1   8      264.64      107.70     57.11 o 
   5   1   8        1.40       50.23    175.62 o 
  -2   2   8      332.64      433.40      6.57 o 
  -1   2   8     1076.86     1464.34     14.29 o 
   0   2   8       99.41      112.73      6.62 o 
   2   2   8      337.31      331.86      3.66 o 
   3   2   8       72.71       63.99     13.48 o 
   4   2   8       61.61      597.78    255.18 o 
   5   2   8       20.00       15.11      2.55 o 
  -3   3   8      181.29      -22.17    139.07 o 
  -2   3   8      359.37      -80.59     84.60 o 
  -1   3   8      800.49      980.75     10.82 o 
   0   3   8      277.27      350.18      2.79 o 
   1   3   8       33.89        2.90    126.32 o 
   2   3   8       81.76       82.30      6.25 o 
   3   3   8      110.89      107.20     23.31 o 
   4   3   8       61.46       66.14     14.68 o 
   5   3   8       22.57      649.31    325.11 o 
  -3   4   8      219.04     -147.11    145.03 o 
  -2   4   8      366.08      -81.47     87.65 o 
  -1   4   8     1976.67     2168.66     19.82 o 
   0   4   8      597.34      712.18      4.62 o 
   1   4   8     1144.69     1111.82      6.48 o 
   2   4   8        3.92      -80.60    120.51 o 
   3   4   8       65.02      359.35    709.35 o 
   4   4   8       57.10       59.14      3.27 o 
   5   4   8        2.36      154.47    169.57 o 
  -3   5   8      284.17      -86.27     83.79 o 
  -2   5   8       11.12       24.34     13.14 o 
  -1   5   8       72.62       53.13      5.74 o 
   0   5   8      145.30      161.82      8.87 o 
   1   5   8      479.80      481.79      3.41 o 
   2   5   8       22.92       -6.60    162.86 o 
   4   5   8      162.54      158.83     38.50 o 
   5   5   8       58.07      355.76    501.94 o 
  -4   6   8        3.72       -8.99    239.74 o 
  -3   6   8        0.03       75.37     97.87 o 
  -2   6   8      425.15      -51.44    104.57 o 
  -1   6   8      162.39      205.60     10.69 o 
   0   6   8     1048.76     1166.00      6.51 o 
   1   6   8      650.99      694.23      4.74 o 
   2   6   8      351.54      339.15     33.67 o 
   3   6   8       14.64      -26.56    196.33 o 
   4   6   8        1.38      277.61    750.87 o 
   5   6   8        7.57        5.49     24.01 o 
  -4   7   8      276.89       -8.17    235.75 o 
  -3   7   8      175.50      -52.24     99.36 o 
  -2   7   8      240.06      -33.27    125.32 o 
  -1   7   8      112.96      104.71     11.55 o 
   0   7   8       23.59       19.78      2.28 o 
   1   7   8       58.19       62.45      4.34 o 
   2   7   8       39.30     -139.34    174.78 o 
   3   7   8        8.39     -119.58    228.69 o 
   4   7   8      169.62      153.27     45.79 o 
   5   7   8        2.09      256.88    595.12 o 
  -4   8   8       29.99      154.47    142.15 o 
  -3   8   8        2.92      -29.10    122.95 o 
  -2   8   8      566.16       15.96    139.56 o 
  -1   8   8       45.23       41.46      5.57 o 
   0   8   8      502.10      501.39      4.31 o 
   1   8   8        4.68      -86.18    140.49 o 
   2   8   8      925.61      881.63      8.70 o 
   3   8   8        0.18       -1.98     16.77 o 
   4   8   8      399.48      357.06     84.33 o 
  -4   9   8       50.69       37.87    154.72 o 
  -3   9   8       16.78     -143.85    122.99 o 
  -2   9   8      279.57      -29.61    165.56 o 
  -1   9   8       13.21       13.72     31.14 o 
   0   9   8        2.05        2.70      0.71 o 
   1   9   8        8.35        4.40      6.12 o 
   2   9   8      174.25      170.66      7.13 o 
   3   9   8       38.60       24.54    108.25 o 
   4   9   8       10.44       10.00     76.10 o 
  -4  10   8       82.09       82.84    273.78 o 
  -3  10   8       97.69        2.67    181.00 o 
  -2  10   8       70.64       86.02     46.80 o 
  -1  10   8       10.78      -40.93    107.76 o 
   0  10   8       27.30       23.09      1.15 o 
   1  10   8       73.36       67.03      1.94 o 
   2  10   8      177.16     -131.65    243.77 o 
   3  10   8      117.10      113.81     48.42 o 
   4  10   8      371.63      330.48     82.56 o 
  -4  11   8        0.27       26.09    199.38 o 
  -3  11   8       30.74       32.69     52.75 o 
  -2  11   8        1.61       -1.04     24.20 o 
  -1  11   8      340.86      385.62     38.61 o 
   0  11   8       39.62       42.07      1.77 o 
   1  11   8        9.98       10.17      1.05 o 
   2  11   8        0.02       30.65    330.28 o 
   3  11   8       39.31      150.49    292.27 o 
   4  11   8        5.27        0.73    182.86 o 
  -3  12   8      161.67     -116.19    220.96 o 
  -2  12   8       65.51       23.69    186.25 o 
  -1  12   8      526.20      556.41     10.10 o 
   0  12   8       42.22       40.92      1.61 o 
   1  12   8      116.82      124.19      2.77 o 
   2  12   8        4.63        2.53      1.47 o 
   3  12   8       82.62      206.16    355.49 o 
  -3  13   8       52.97       -2.77    250.05 o 
  -2  13   8        0.50        2.96     16.82 o 
  -1  13   8        0.67       -0.45      0.94 o 
   0  13   8        7.86        7.80      1.13 o 
   1  13   8        5.46        6.26      1.86 o 
   2  13   8       33.84       35.45      3.97 o 
   3  13   8       22.42       13.60     51.12 o 
  -2  14   8       77.64       11.23    301.07 o 
  -1  14   8      120.36      126.45      4.15 o 
   0  14   8       76.95       84.93      2.56 o 
   1  14   8       59.81       52.15      3.04 o 
   2  14   8       34.25       38.49      3.79 o 
  -2  15   8        2.01        4.49      2.01 o 
  -1  15   8       23.82       24.08      2.69 o 
   0  15   8        5.47        6.26      1.44 o 
   1  15   8        4.43        5.29      1.37 o 
   2  15   8       91.58      102.52      5.11 o 
   0  16   8      100.33      115.70      4.07 o 
  -1   0   9     6541.20     7088.71     81.30 o 
   1   0   9     2943.55     3046.87     23.07 o 
   3   0   9      763.49      734.51     10.62 o 
   5   0   9      101.47      103.51     33.25 o 
  -2   1   9       40.31       32.65     27.22 o 
  -1   1   9      357.72      507.80      7.01 o 
   0   1   9      121.21      118.14      7.83 o 
   1   1   9      862.15      962.02      5.76 o 
   2   1   9      490.65      461.48      4.20 o 
   3   1   9        2.67        2.21      3.66 o 
   4   1   9       16.92      -52.25     75.06 o 
   5   1   9       29.15       28.35     12.41 o 
  -1   2   9      287.23      -81.43     71.32 o 
   0   2   9      344.49      375.44      2.98 o 
   1   2   9       72.97       91.27      4.16 o 
   2   2   9     1490.66     1397.87      9.98 o 
   3   2   9      295.38      315.49    169.72 o 
   4   2   9      267.75      286.01     36.61 o 
   5   2   9      103.62      105.88     15.41 o 
  -3   3   9        0.00      -12.98    138.47 o 
  -2   3   9      264.18      -44.20     89.65 o 
  -1   3   9       30.95      -68.75     76.52 o 
   0   3   9      269.03      340.14      2.85 o 
   1   3   9        1.66       14.70     93.60 o 
   2   3   9      140.44      151.02      6.41 o 
   3   3   9        0.09      -58.61    108.82 o 
   4   3   9        1.46      279.39    443.64 o 
   5   3   9        3.47      305.52    343.46 o 
  -3   4   9       14.20      -19.99     84.71 o 
  -2   4   9      476.27     -115.64     91.61 o 
  -1   4   9      167.76      223.31     18.18 o 
   0   4   9     1658.31     1760.43      9.47 o 
   1   4   9       41.38      -33.27    118.59 o 
   2   4   9      165.44      156.83     21.25 o 
   3   4   9      234.58      199.92     90.69 o 
   4   4   9       25.71      461.34    507.08 o 
   5   4   9       28.85     -119.51    132.27 o 
  -3   5   9        6.18       26.96     91.76 o 
  -2   5   9       62.85      -46.18     89.22 o 
  -1   5   9       32.32       30.58      2.37 o 
   0   5   9        0.26        5.22      2.60 o 
   1   5   9      133.28      119.04      6.82 o 
   2   5   9       15.17      128.35    355.94 o 
   3   5   9       48.93      -33.27    184.85 o 
   4   5   9       24.03       23.17      5.11 o 
   5   5   9        0.33        1.48     54.41 o 
  -4   6   9        0.00     -285.45    267.25 o 
  -3   6   9       32.57       73.85    103.07 o 
  -2   6   9        1.24       10.62     28.94 o 
  -1   6   9       83.09      -45.52     83.37 o 
   0   6   9      968.85     1070.45      6.59 o 
   1   6   9       51.36      -33.87    115.22 o 
   2   6   9      456.93      420.86      5.70 o 
   3   6   9       76.83       88.91     80.51 o 
   4   6   9        7.06       50.02    197.00 o 
   5   6   9        7.11       15.98     33.19 o 
  -4   7   9      140.77     -122.62    120.01 o 
  -3   7   9      157.93      -94.47    139.46 o 
  -2   7   9       22.81        8.21     86.80 o 
  -1   7   9      232.64      288.40     28.89 o 
   0   7   9        6.52        5.56      2.58 o 
   1   7   9       14.44      152.88    386.52 o 
   2   7   9      231.73      216.80     59.42 o 
   3   7   9      127.35      141.13     84.06 o 
   4   7   9       32.20       30.01      3.24 o 
  -4   8   9       31.23      -21.32    136.01 o 
  -3   8   9       84.46      -27.63    131.34 o 
  -2   8   9       21.98        7.52     59.70 o 
  -1   8   9      458.63      470.27     41.30 o 
   0   8   9       31.20      -41.01     61.29 o 
   1   8   9      560.16      514.04     26.36 o 
   2   8   9      439.64      421.14     50.40 o 
   3   8   9       92.57     -283.84    226.17 o 
   4   8   9      263.10      231.81     69.28 o 
  -4   9   9       18.75       19.73    167.29 o 
  -3   9   9      142.67     -118.30    141.55 o 
  -2   9   9      100.07       42.37    169.83 o 
  -1   9   9       39.71     -136.75     91.17 o 
   0   9   9        0.04        0.36      1.09 o 
   1   9   9        0.04       -0.29      0.70 o 
   2   9   9       18.15       17.52      7.19 o 
   3   9   9        4.70      145.95    485.53 o 
   4   9   9       56.34      433.57    579.25 o 
  -4  10   9        0.33      -21.89    179.62 o 
  -3  10   9        0.13       67.14    201.26 o 
  -2  10   9       13.48       23.39     14.10 o 
  -1  10   9        7.84        6.92      4.71 o 
   0  10   9      213.93      200.60      3.72 o 
   1  10   9      118.48      104.50      2.37 o 
   2  10   9       95.68       97.44     11.13 o 
   3  10   9       61.19       62.89     15.14 o 
   4  10   9       59.14       61.20      7.46 o 
  -3  11   9        3.50       78.36    271.73 o 
  -2  11   9       12.89       74.01    185.67 o 
  -1  11   9       21.95       21.60      4.57 o 
   0  11   9        0.45        0.65      0.79 o 
   1  11   9       33.54       34.81      1.59 o 
   2  11   9        4.95        6.09      5.52 o 
   3  11   9       12.95       13.02     53.58 o 
  -3  12   9        2.47      156.10    232.65 o 
  -2  12   9       23.54       22.25     27.99 o 
  -1  12   9      129.24      136.47      3.19 o 
   0  12   9      146.17      149.07      3.15 o 
   1  12   9       59.92       54.37      1.96 o 
   2  12   9      107.30      107.18      3.87 o 
   3  12   9       30.26       26.25      3.23 o 
  -3  13   9       11.01      -49.83    369.69 o 
  -2  13   9        5.10        3.89     13.00 o 
  -1  13   9        7.70        5.64      1.64 o 
   0  13   9       21.75       18.19      1.44 o 
   1  13   9        0.22        0.15      1.03 o 
   2  13   9        8.13        9.68      2.23 o 
   3  13   9        3.34        2.93      2.27 o 
  -2  14   9        0.02        1.22      2.72 o 
  -1  14   9       31.43       39.91      4.65 o 
   0  14   9      189.17      203.92      4.68 o 
   1  14   9       56.81       53.63      2.58 o 
   2  14   9        9.77        4.59      2.00 o 
  -1  15   9        4.43        3.50      1.90 o 
   0  15   9       20.92       23.07      1.98 o 
   1  15   9        0.12        1.06      1.19 o 
  -2   0  10      259.13      -81.44    116.90 o 
   0   0  10      913.10      891.47      7.82 o 
   2   0  10      232.12      198.65     19.55 o 
   4   0  10      111.89      -21.71     93.93 o 
  -3   1  10       17.94      -37.99     73.47 o 
  -2   1  10      154.83      -81.26     79.49 o 
  -1   1  10       20.29      -41.20     64.48 o 
   0   1  10        1.06        1.98      1.34 o 
   1   1  10      209.30      209.12      6.67 o 
   2   1  10      234.53      238.31     10.86 o 
   3   1  10       46.35      -90.10    101.77 o 
   4   1  10      186.46       22.25     81.60 o 
   5   1  10       38.50       33.48     11.96 o 
  -2   2  10      335.83      -36.77     86.56 o 
  -1   2  10      126.08      131.68     14.83 o 
   0   2  10      285.98      321.64      2.81 o 
   1   2  10       69.73       65.54      3.76 o 
   2   2  10      669.11      642.89      6.03 o 
   3   2  10       88.43        0.58    112.34 o 
   4   2  10      186.99      179.91     43.40 o 
   5   2  10      104.92       91.15     21.28 o 
  -3   3  10        0.31       -0.45     80.01 o 
  -2   3  10       38.69      -19.49     88.69 o 
  -1   3  10      744.21      798.48      7.08 o 
   0   3  10      464.40      574.76      4.14 o 
   1   3  10      456.12      490.86     12.64 o 
   2   3  10      387.83      381.73     21.81 o 
   3   3  10        3.30       -1.84     71.93 o 
   4   3  10       46.97      -60.57     89.13 o 
   5   3  10        1.40       91.23    139.63 o 
  -3   4  10      627.90       29.55     86.35 o 
  -2   4  10       53.18      -43.93    153.31 o 
  -1   4  10        1.17        2.98      6.01 o 
   0   4  10        1.02        0.63      2.14 o 
   1   4  10     3015.53     3093.55     16.05 o 
   2   4  10       57.15       59.86      6.94 o 
   3   4  10       27.15     -101.24    160.49 o 
   4   4  10        9.41       11.23      9.10 o 
   5   4  10       41.79       50.53     70.90 o 
  -3   5  10       72.29       26.11     85.72 o 
  -2   5  10       20.70      -89.41    100.19 o 
  -1   5  10      418.33      463.08     46.83 o 
   0   5  10      415.58      504.06      4.66 o 
   1   5  10       49.19       46.09      4.37 o 
   2   5  10      148.30      120.77     25.23 o 
   3   5  10      546.93      494.53    148.27 o 
   4   5  10        5.47        4.57      8.03 o 
   5   5  10        0.65       -1.84     61.81 o 
  -4   6  10        1.93     -300.32    249.95 o 
  -3   6  10       16.62      127.53    114.16 o 
  -2   6  10       94.45     -122.74    122.07 o 
  -1   6  10      303.27        5.32     83.12 o 
   0   6  10     1201.42     1293.79      8.80 o 
   1   6  10      153.86      164.65     21.21 o 
   2   6  10      460.09      417.77     52.46 o 
   3   6  10      437.74      427.48    136.03 o 
   4   6  10        0.21       -0.32     13.64 o 
  -4   7  10       32.89       54.13    136.52 o 
  -3   7  10       47.35       80.30    131.01 o 
  -2   7  10        8.04     -166.86    132.76 o 
  -1   7  10      363.97      -48.95     85.26 o 
   0   7  10      226.24      258.93     20.41 o 
   1   7  10        8.27        7.91      6.22 o 
   2   7  10      376.58      342.50     46.58 o 
   3   7  10        0.53       -1.58     44.47 o 
   4   7  10        0.61      254.73    523.61 o 
  -4   8  10       90.72       24.21    220.92 o 
  -3   8  10       22.98      -37.98    144.63 o 
  -2   8  10      414.84      -73.72    152.17 o 
  -1   8  10        0.58        0.27     10.77 o 
   0   8  10      223.77      224.30      3.09 o 
   1   8  10      149.03      173.01     15.27 o 
   2   8  10       20.91       24.15      2.63 o 
   3   8  10       26.68      332.79    752.02 o 
   4   8  10       20.27      234.71    350.95 o 
  -4   9  10        4.91       21.99    179.74 o 
  -3   9  10        0.64     -102.82    158.34 o 
  -2   9  10      151.19       37.57    163.77 o 
  -1   9  10        3.87        0.99      7.08 o 
   0   9  10       17.25       16.31      1.96 o 
   1   9  10        4.41        3.78      0.87 o 
   2   9  10        1.44        0.21     33.68 o 
   3   9  10        1.71       62.63    281.77 o 
   4   9  10      102.34      672.30    584.95 o 
  -4  10  10        9.29       56.98    197.41 o 
  -3  10  10       60.86       43.31    216.36 o 
  -2  10  10      530.77      -75.57    165.11 o 
  -1  10  10        1.47       -0.12     10.69 o 
   0  10  10        0.39       -0.37      0.72 o 
   1  10  10       94.58       88.14      2.34 o 
   2  10  10        0.07        2.07     15.37 o 
   3  10  10       34.39      708.04    831.67 o 
   4  10  10      155.65      842.75   1045.14 o 
  -3  11  10        7.09       14.42    212.21 o 
  -2  11  10       13.84       10.85     21.37 o 
  -1  11  10      195.43      201.32     28.85 o 
   0  11  10       70.22       68.59      2.43 o 
   1  11  10      102.75      106.49      3.34 o 
   2  11  10       51.99       52.75      2.89 o 
   3  11  10       21.56      144.93    305.35 o 
  -3  12  10       13.20       -7.08    228.65 o 
  -2  12  10        2.94        8.20     24.57 o 
  -1  12  10        0.03        1.59      1.42 o 
   0  12  10       48.11       54.98      2.24 o 
   1  12  10      120.69      114.75      2.79 o 
   2  12  10        0.61       -0.20      1.32 o 
   3  12  10      192.29     -351.21    357.93 o 
  -2  13  10      136.35      146.35     14.87 o 
  -1  13  10        2.76        2.76      1.55 o 
   0  13  10       28.10       27.27      1.64 o 
   1  13  10       37.12       33.94      2.15 o 
   2  13  10        2.16        0.26      1.59 o 
  -2  14  10        1.89       -0.20      2.35 o 
  -1  14  10       20.58       18.57      1.84 o 
   0  14  10      299.40      328.93      6.10 o 
   1  14  10       51.02       53.19      3.43 o 
   2  14  10      132.46      127.29      5.14 o 
  -1  15  10       42.17       45.55      4.07 o 
   0  15  10       74.23       73.72      3.11 o 
   1  15  10        0.16        0.17      1.17 o 
  -1   0  11        0.73        2.47     25.13 o 
   1   0  11        0.13        0.07      0.64 o 
   3   0  11      277.59      -26.49    133.25 o 
   5   0  11        0.47       35.64    159.38 o 
  -3   1  11      282.46      -70.36     70.42 o 
  -2   1  11       14.80       10.13     90.34 o 
  -1   1  11      613.24      -22.06    114.69 o 
   0   1  11        0.84        2.04      2.06 o 
   1   1  11      813.79      768.70      5.18 o 
   2   1  11      495.91      492.89      5.26 o 
   3   1  11      342.61       13.17    104.92 o 
   4   1  11       57.45       53.52      5.06 o 
   5   1  11        1.46        3.44     15.59 o 
  -3   2  11      238.61      -87.88     71.61 o 
  -2   2  11        6.51      -28.21     87.46 o 
   0   2  11       40.87       33.36      3.11 o 
   1   2  11       73.43       80.93      3.33 o 
   2   2  11      682.30      694.88      7.73 o 
   3   2  11      276.02      268.66     57.15 o 
   4   2  11       33.54       27.38      4.60 o 
   5   2  11      108.83       94.31     61.80 o 
  -3   3  11      222.10      -22.83     79.92 o 
  -2   3  11       80.20      -30.67     92.64 o 
  -1   3  11      306.37        8.11     90.78 o 
   0   3  11     2334.99     2313.43     13.98 o 
   1   3  11        4.12        6.05      0.64 o 
   2   3  11       85.65       86.73      6.79 o 
   3   3  11       33.89     -164.83    130.82 o 
   4   3  11      100.79      102.35     22.46 o 
   5   3  11        1.60      142.45    164.92 o 
  -3   4  11       13.91      -46.54     79.54 o 
  -2   4  11       90.02      -96.37     95.80 o 
  -1   4  11       14.10       15.27     13.34 o 
   0   4  11       20.40      -33.20     72.89 o 
   1   4  11        1.07       99.43    165.72 o 
   2   4  11      637.83      679.60     35.08 o 
   3   4  11       48.07       94.29    299.00 o 
   4   4  11      144.88      156.25     32.88 o 
   5   4  11       52.85      250.10    446.48 o 
  -4   5  11       13.96      -86.78    168.73 o 
  -3   5  11      353.42       43.87     92.66 o 
  -2   5  11      576.96      -29.64    128.29 o 
  -1   5  11      566.00      -27.31    216.26 o 
   0   5  11      499.93      489.14      4.73 o 
   1   5  11       82.52      101.77     36.41 o 
   2   5  11        5.56     -104.39    165.65 o 
   3   5  11      196.48      176.69     47.68 o 
   4   5  11       21.17       15.59     46.38 o 
  -4   6  11       11.82      -75.02    280.36 o 
  -3   6  11      733.54       -6.07    100.79 o 
  -2   6  11       58.12      -90.50    124.29 o 
  -1   6  11       19.26       -6.66     97.20 o 
   0   6  11       37.71      -23.53     77.40 o 
   1   6  11      523.59      555.57      4.44 o 
   2   6  11      182.07      176.16     31.16 o 
   3   6  11      200.06      179.30     19.70 o 
   4   6  11       13.87       10.88     96.26 o 
  -4   7  11       24.38     -202.16    221.03 o 
  -3   7  11       24.06      -12.13    115.51 o 
  -2   7  11       76.98     -183.21    147.03 o 
  -1   7  11      795.78      143.90    243.70 o 
   0   7  11        4.18        5.22      4.82 o 
   1   7  11      176.17      186.72     17.56 o 
   2   7  11        0.80     -127.69    273.61 o 
   3   7  11       36.43     -162.62    238.48 o 
   4   7  11        3.09        4.79     44.55 o 
  -4   8  11        4.91     -116.64    149.79 o 
  -3   8  11        0.05     -172.13    155.47 o 
  -2   8  11      301.91      -44.12    163.67 o 
  -1   8  11       31.49      -69.55    106.36 o 
   0   8  11       68.24       69.46      7.63 o 
   1   8  11      347.04      344.01      4.34 o 
   2   8  11       99.35       88.91     45.12 o 
   3   8  11       22.64       24.40    147.95 o 
   4   8  11       87.19       76.66    181.54 o 
  -4   9  11       12.74      -46.64    187.32 o 
  -3   9  11       43.38     -108.79    191.31 o 
  -2   9  11       57.16       81.26     86.98 o 
  -1   9  11       83.17      -87.07    119.93 o 
   0   9  11        0.53       -0.24      0.74 o 
   1   9  11      377.01      375.60      4.95 o 
   2   9  11      135.40      131.35      6.68 o 
   3   9  11      157.29     -168.61    264.32 o 
   4   9  11        5.95     1111.10   1357.16 o 
  -3  10  11        1.99       48.79    221.89 o 
  -2  10  11        8.34      -28.43    221.78 o 
  -1  10  11      654.21     -117.29    147.93 o 
   0  10  11       61.34       54.69      3.18 o 
   1  10  11       12.54       11.75      1.23 o 
   2  10  11       73.13       71.52      3.19 o 
   3  10  11       57.62      442.80    611.96 o 
  -3  11  11        7.16      -41.19    227.17 o 
  -2  11  11       11.78       14.13     26.20 o 
  -1  11  11       42.10     -132.80    212.81 o 
   0  11  11       69.28       70.26      2.08 o 
   1  11  11       13.32       14.62      1.29 o 
   2  11  11       70.79       73.28      3.57 o 
   3  11  11        5.21        1.08     23.59 o 
  -3  12  11       16.82       33.05    236.27 o 
  -2  12  11        0.75        3.92     26.87 o 
  -1  12  11        1.23       -0.11      1.12 o 
   0  12  11        3.99        3.85      1.00 o 
   1  12  11       17.18       16.57      1.78 o 
   2  12  11       48.37       46.28      3.26 o 
   3  12  11        0.13       -0.31      2.11 o 
  -2  13  11       95.35      -46.89    306.52 o 
  -1  13  11        1.06       -0.13      1.23 o 
   0  13  11        0.06        0.23      1.10 o 
   1  13  11        0.55        2.24      1.14 o 
   2  13  11        7.86        7.41      2.06 o 
  -1  14  11        6.28        6.15      1.48 o 
   0  14  11       14.54       16.12      2.21 o 
   1  14  11      148.66      145.84      5.03 o 
   0  15  11        2.26        2.93      1.30 o 
  -2   0  12       88.73       -2.66    126.05 o 
   0   0  12      233.85      -40.16     92.83 o 
   2   0  12       57.86      -15.97    118.05 o 
   4   0  12      500.25        0.27    135.46 o 
  -3   1  12      256.30      -24.69     76.55 o 
  -2   1  12      105.26      -39.21     92.86 o 
  -1   1  12      160.86      -52.72     86.20 o 
   0   1  12      244.48      -24.67     61.19 o 
   1   1  12       21.94       20.87      1.23 o 
   2   1  12      505.64      482.74      7.10 o 
   3   1  12       22.50       16.95      5.04 o 
   4   1  12        8.70        7.77     17.96 o 
   5   1  12       36.65       42.10     17.04 o 
  -3   2  12       31.16      -42.91     83.00 o 
  -2   2  12      101.92      -68.77     96.37 o 
  -1   2  12       10.38        6.73     38.07 o 
   0   2  12      282.58      -32.16    102.77 o 
   1   2  12      268.46      277.34      3.04 o 
   2   2  12       90.74       86.14      2.26 o 
   3   2  12      486.81      425.42     29.33 o 
   4   2  12       55.88       45.60     26.10 o 
   5   2  12       69.32       50.89     24.19 o 
  -3   3  12      112.60      -51.28     77.54 o 
  -2   3  12      389.45      -17.87    107.91 o 
  -1   3  12       29.75      -46.64     77.13 o 
   0   3  12        0.24        0.00      1.07 o 
   1   3  12      863.89      801.04      6.00 o 
   2   3  12        4.68        3.93     25.29 o 
   3   3  12      202.58      200.38     67.15 o 
   4   3  12       81.28      186.24    348.57 o 
  -4   4  12        8.84      -18.56    215.97 o 
  -3   4  12      200.58      -40.55     83.84 o 
  -2   4  12       66.83      -13.06    114.89 o 
  -1   4  12       61.23      -88.04     82.75 o 
   0   4  12       18.69      -71.36     79.04 o 
   1   4  12      289.86      284.24     12.71 o 
   3   4  12      393.53      384.51     71.60 o 
   4   4  12       56.63      121.22    215.40 o 
  -4   5  12        3.40     -118.32    229.62 o 
  -3   5  12      167.70      -68.85    118.20 o 
  -2   5  12       10.17      -96.00    128.65 o 
  -1   5  12      159.45      -94.74     91.81 o 
   0   5  12       17.90       20.95      6.34 o 
   1   5  12      514.66      528.33      4.37 o 
   2   5  12        7.99        3.63     12.19 o 
   3   5  12      155.12      143.34     26.66 o 
   4   5  12       50.85       45.70     43.90 o 
  -4   6  12       10.27       -8.72    127.87 o 
  -3   6  12        2.53      -18.76    117.99 o 
  -2   6  12       76.06     -114.20    148.70 o 
  -1   6  12        0.31        2.03     12.14 o 
   0   6  12      521.76      -86.91    187.38 o 
   1   6  12        4.36        2.62      1.56 o 
   2   6  12        8.89        6.42      6.75 o 
   3   6  12      184.87      163.39     27.32 o 
   4   6  12        5.28        3.09     45.84 o 
  -4   7  12       49.33      -72.51    155.64 o 
  -3   7  12      148.54      -50.67    130.31 o 
  -2   7  12       12.38     -113.68    158.38 o 
  -1   7  12      722.73      806.40     78.68 o 
   0   7  12      449.76      454.13      5.01 o 
   1   7  12       16.75       17.18      1.67 o 
   2   7  12      291.15      267.36     44.60 o 
   3   7  12       52.79      185.68    301.67 o 
   4   7  12       33.62       26.31    108.43 o 
  -4   8  12        5.62     -122.00    159.02 o 
  -3   8  12       52.39     -220.29    168.46 o 
  -2   8  12        1.11        1.29     71.51 o 
  -1   8  12      316.65        9.55    118.23 o 
   0   8  12       32.85       35.70      1.52 o 
   1   8  12       99.44       95.94      2.44 o 
   2   8  12       43.95      262.22    688.56 o 
   3   8  12       28.85       20.66     93.16 o 
   4   8  12      133.07      210.10    836.41 o 
  -4   9  12       71.70      -93.42    178.50 o 
  -3   9  12       40.40      -93.18    201.26 o 
  -2   9  12      512.11      -33.84    186.24 o 
  -1   9  12       29.15      -87.53    143.30 o 
   0   9  12      211.83      229.52      4.27 o 
   1   9  12       66.98       64.77      2.13 o 
   2   9  12      321.42      318.09      6.35 o 
   3   9  12        5.85        5.15     28.66 o 
  -3  10  12        4.93       98.27    252.09 o 
  -2  10  12        1.75        1.15     50.50 o 
  -1  10  12       19.94       24.59     28.18 o 
   0  10  12       29.06       30.18      2.10 o 
   1  10  12        0.06        0.02      0.80 o 
   2  10  12        2.78        4.21      1.50 o 
   3  10  12       84.21     -230.06    371.46 o 
  -3  11  12       62.43     -117.56    220.22 o 
  -2  11  12        3.52       11.58     38.17 o 
  -1  11  12      391.02      427.28      7.82 o 
   0  11  12        4.87        4.50      1.02 o 
   1  11  12      117.22      136.89      3.07 o 
   2  11  12      100.37       95.68      4.21 o 
   3  11  12       48.16       50.09      4.04 o 
  -2  12  12       13.11      154.07    332.10 o 
  -1  12  12       23.74       24.34      1.94 o 
   0  12  12       36.62       41.48      2.92 o 
   1  12  12        0.51        0.33      0.87 o 
   2  12  12       35.48       35.00      3.00 o 
  -2  13  12       20.41       27.54      4.30 o 
  -1  13  12       84.40       84.61      3.08 o 
   0  13  12       58.88       68.12      3.72 o 
   1  13  12       56.62       59.10      4.13 o 
   2  13  12        0.05       -2.15      1.87 o 
  -1  14  12       10.35       11.15      1.85 o 
   0  14  12        7.39        9.28      2.11 o 
   1  14  12       20.52       18.95      2.13 o 
  -3   0  13       22.71       12.80    123.08 o 
   1   0  13      191.34      185.00     33.35 o 
   3   0  13       65.62       64.60      6.20 o 
  -3   1  13      131.39      -69.41     74.00 o 
  -2   1  13       44.47     -105.14    107.22 o 
  -1   1  13        0.08        1.92      6.13 o 
   0   1  13      408.34       -4.19    104.96 o 
   1   1  13      272.66      258.72      3.31 o 
   2   1  13        5.99       42.26     93.40 o 
   3   1  13      250.34       46.82    120.31 o 
   4   1  13       23.60       24.06     17.51 o 
  -3   2  13        1.12      -49.42     76.40 o 
  -2   2  13      351.07      -82.79    109.10 o 
  -1   2  13       57.65      -62.98     93.26 o 
   0   2  13        3.81        1.27      1.91 o 
   1   2  13        0.14       -0.34      0.92 o 
   2   2  13       99.11       99.02      6.89 o 
   3   2  13       33.26       27.09      3.21 o 
   4   2  13        9.91       12.29     53.44 o 
  -4   3  13       11.12        2.55    124.92 o 
  -3   3  13        3.98      -68.14     81.26 o 
  -2   3  13     1122.68      -46.66    117.33 o 
  -1   3  13        2.72        4.41     24.80 o 
   0   3  13      379.59      -27.53    152.34 o 
   1   3  13        8.88        9.61      1.23 o 
   2   3  13      325.60      305.12     39.91 o 
   3   3  13        0.37        2.32      7.71 o 
   4   3  13      194.53      183.50     60.37 o 
  -4   4  13       50.63     -117.39    231.66 o 
  -3   4  13       20.61      -80.65     91.22 o 
  -2   4  13      489.25      -90.83    131.77 o 
  -1   4  13        3.95        4.40     22.28 o 
   0   4  13      420.62      -44.54     92.69 o 
   1   4  13        3.66        3.90      1.25 o 
   2   4  13       23.24       24.13     20.57 o 
   3   4  13        4.22        6.48      4.28 o 
   4   4  13      327.11      296.59    144.50 o 
  -4   5  13        0.27     -102.30    120.22 o 
  -3   5  13        7.84      -13.36    113.58 o 
  -2   5  13      723.22      -91.56    135.60 o 
  -1   5  13      376.74      -68.18    140.18 o 
   0   5  13      635.69     -108.91    222.51 o 
   1   5  13        1.44        3.30      0.80 o 
   2   5  13       57.75        7.20    172.44 o 
   3   5  13        5.27      206.60    230.30 o 
   4   5  13      120.23      165.13    511.53 o 
  -4   6  13        7.41     -108.53    146.27 o 
  -3   6  13       68.15     -196.09    182.51 o 
  -2   6  13      113.90     -121.60    153.80 o 
  -1   6  13      349.93      -86.79    115.34 o 
   0   6  13       89.31       97.85     11.59 o 
   1   6  13      114.93      117.25      2.66 o 
   2   6  13       18.67       17.20     30.95 o 
   3   6  13       67.56     -239.14    256.06 o 
   4   6  13        0.01       -4.01     50.87 o 
  -4   7  13       14.40      -83.70    168.48 o 
  -3   7  13       17.06       -7.07    177.22 o 
  -2   7  13       23.56     -160.14    183.88 o 
  -1   7  13      100.78      101.01     27.03 o 
   0   7  13      320.75      344.73      4.33 o 
   1   7  13        0.18       -0.33      0.77 o 
   2   7  13        8.14        9.93      7.08 o 
   3   7  13      258.79      -27.21    276.66 o 
   4   7  13        1.02       -1.53     44.52 o 
  -4   8  13        7.88      -89.52    241.87 o 
  -3   8  13       18.34      -50.96    204.82 o 
  -2   8  13       15.89      -52.68    196.14 o 
  -1   8  13      101.87      -19.72    132.44 o 
   0   8  13      125.26      141.79      2.74 o 
   1   8  13       28.49       30.43      1.57 o 
   2   8  13       43.13       33.61      2.38 o 
   3   8  13        0.00      -13.38    428.23 o 
   4   8  13        1.55      128.66    995.96 o 
  -3   9  13       17.73     -174.06    219.91 o 
  -2   9  13       31.51     -228.13    177.92 o 
  -1   9  13        0.05       -1.35     23.90 o 
   0   9  13        0.84       -0.75      0.71 o 
   1   9  13      330.71      338.11      4.86 o 
   2   9  13       59.97       66.66      3.58 o 
   3   9  13       64.15       62.72     52.73 o 
  -3  10  13       13.47      -88.79    227.84 o 
  -2  10  13        1.17        2.14      1.91 o 
  -1  10  13        3.31       41.24    231.57 o 
   0  10  13       14.76       14.51      1.21 o 
   1  10  13        1.98        0.57      0.84 o 
   2  10  13        0.73       -0.35      1.46 o 
   3  10  13        2.81        6.68     11.74 o 
  -3  11  13        8.01     -187.71    211.99 o 
  -2  11  13       44.00       43.20     32.80 o 
  -1  11  13       35.09       31.39      2.08 o 
   0  11  13      229.71      237.86      4.96 o 
   1  11  13       50.59       61.20      2.19 o 
   2  11  13      395.12      363.56      8.21 o 
   3  11  13       54.59       60.46      3.45 o 
  -2  12  13        4.02      288.87    375.84 o 
  -1  12  13       13.53       14.56      1.72 o 
   0  12  13        0.23        1.06      1.16 o 
   1  12  13       50.22       53.59      2.68 o 
   2  12  13        1.41       -1.59      1.67 o 
  -1  13  13       11.49       10.73      2.27 o 
   0  13  13      204.06      214.63      4.92 o 
   1  13  13        0.08        0.52      1.99 o 
   0  14  13       19.95       18.04      1.93 o 
  -2   0  14       17.51     -111.94    184.48 o 
   0   0  14       56.85       61.92     17.20 o 
   2   0  14      172.42      149.36     26.30 o 
   4   0  14       10.62      122.70    225.81 o 
  -4   1  14       51.60      -59.00    171.79 o 
  -3   1  14       69.70       13.02     94.00 o 
  -2   1  14       38.95     -181.69    121.13 o 
  -1   1  14      244.25       37.85    103.26 o 
   0   1  14       72.77      -15.14     84.37 o 
   1   1  14      122.01      115.23      5.60 o 
   2   1  14      781.66      729.81     14.30 o 
   3   1  14        3.40      106.89    180.49 o 
   4   1  14      193.36      198.29     19.49 o 
  -4   2  14       12.27     -162.07    119.80 o 
  -3   2  14       28.21        6.09    109.72 o 
  -2   2  14      285.43     -122.75    135.80 o 
  -1   2  14      366.29      -80.89     94.23 o 
   0   2  14       52.98      -26.17     86.46 o 
   1   2  14       11.52       13.28      1.09 o 
   2   2  14        5.78        7.61     17.44 o 
   3   2  14        0.35       74.04    134.67 o 
   4   2  14        1.25        0.52     38.28 o 
  -4   3  14        4.39      -80.69    119.36 o 
  -3   3  14       50.71      -27.43    109.82 o 
  -2   3  14       96.16      -32.98    141.78 o 
  -1   3  14      661.91      -31.06    124.69 o 
   0   3  14      464.06       -6.80    101.21 o 
   1   3  14      563.62      583.33      5.98 o 
   2   3  14       84.63       81.42      9.08 o 
   3   3  14       24.35       24.08     69.57 o 
   4   3  14      221.89      205.21     23.16 o 
  -4   4  14        5.06     -143.75    271.92 o 
  -3   4  14       37.34     -111.13    108.90 o 
  -2   4  14       11.49      -57.93    146.33 o 
  -1   4  14        7.33       10.56     16.83 o 
   0   4  14        6.85        4.14      5.75 o 
   1   4  14       11.57        8.78      1.01 o 
   2   4  14       23.35       20.08     14.47 o 
   3   4  14       25.27       23.25     20.14 o 
   4   4  14       23.81       69.99    263.99 o 
  -4   5  14        0.45      -44.53    147.84 o 
  -3   5  14       11.78     -115.81    124.08 o 
  -2   5  14      110.29     -102.40    156.75 o 
  -1   5  14      476.85     -131.52    165.67 o 
   0   5  14      659.22      695.03      7.14 o 
   1   5  14      677.24      705.67      7.39 o 
   2   5  14       93.27       85.20     17.06 o 
   3   5  14        0.06        0.29      9.03 o 
   4   5  14       22.34      561.61    709.77 o 
  -4   6  14        0.22     -122.15    152.58 o 
  -3   6  14       35.72      -68.03    136.38 o 
  -2   6  14      111.02      -67.18    176.15 o 
  -1   6  14      687.40       15.75    306.45 o 
   0   6  14       27.26       29.41      1.72 o 
   1   6  14        5.27        5.78      1.00 o 
   2   6  14       46.33      -92.41    279.65 o 
   3   6  14        9.54      159.35    213.93 o 
   4   6  14        2.87       -5.90     56.98 o 
  -4   7  14        2.98       34.89    192.05 o 
  -3   7  14       18.77      -71.06    197.55 o 
  -2   7  14        9.10       15.52     96.44 o 
  -1   7  14        2.02       -1.30     34.26 o 
   0   7  14       72.85       85.29      3.08 o 
   1   7  14       17.05       18.97      1.56 o 
   2   7  14      106.58       97.36      3.58 o 
   3   7  14        1.02      365.49    160.70 o 
  -3   8  14        0.10      115.19    232.11 o 
  -2   8  14       40.94       49.55     98.04 o 
  -1   8  14       10.87        9.98     27.26 o 
   0   8  14       61.18       62.04      1.95 o 
   1   8  14       49.81       54.38      2.12 o 
   2   8  14       28.38       29.91      2.34 o 
   3   8  14        0.00        0.75     11.24 o 
  -3   9  14        0.13     -147.68    222.16 o 
  -2   9  14        3.95        5.36     24.94 o 
  -1   9  14       65.58       72.26      6.29 o 
   0   9  14        0.64       -0.51      0.73 o 
   1   9  14       61.56       67.51      2.23 o 
   2   9  14        5.09        6.89      1.92 o 
   3   9  14       55.95     -194.93    348.42 o 
  -3  10  14       59.20     -106.86    235.18 o 
  -2  10  14       29.46     -138.58    212.46 o 
  -1  10  14       19.26       20.13      2.09 o 
   0  10  14      152.74      163.65      4.21 o 
   1  10  14       46.53       46.16      1.95 o 
   2  10  14       17.06        9.79      2.18 o 
   3  10  14        0.18        0.71      1.63 o 
  -2  11  14       29.80       36.41     13.08 o 
  -1  11  14       70.71       72.91      6.89 o 
   0  11  14       28.77       22.91      1.91 o 
   1  11  14        9.17        9.60      1.26 o 
   2  11  14      111.58      123.34      9.99 o 
  -2  12  14        4.38        0.64    178.00 o 
  -1  12  14       26.77       35.38      3.03 o 
   0  12  14       12.25       12.06      1.63 o 
   1  12  14        1.25        1.60      1.14 o 
   2  12  14        8.01        8.38      2.18 o 
  -1  13  14       36.30       37.47      3.23 o 
   0  13  14       33.49       34.19      2.49 o 
   1  13  14       38.28       40.56      2.39 o 
  -3   0  15      194.99      -75.88    132.38 o 
   1   0  15      352.13      382.96      7.08 o 
   3   0  15       33.89      -56.86    173.18 o 
  -4   1  15        1.06      -59.58    138.40 o 
  -3   1  15        7.31       -7.22    117.82 o 
  -2   1  15        3.61      -75.73    141.39 o 
  -1   1  15      318.54      -33.35    135.63 o 
   0   1  15      164.66      -96.78     85.14 o 
   1   1  15       65.07       66.11      2.08 o 
   2   1  15      131.15      122.91      8.10 o 
   3   1  15      425.53      381.63     56.45 o 
   4   1  15       19.22      154.91    171.19 o 
  -4   2  15        9.22      -25.61    138.82 o 
  -3   2  15        9.57       -4.14    129.14 o 
  -2   2  15      260.49      -88.75    148.06 o 
  -1   2  15      655.85      -79.15    132.62 o 
   0   2  15      215.42      -72.94    100.18 o 
   1   2  15       83.76       84.07      2.33 o 
   2   2  15        0.08        0.78      3.63 o 
   3   2  15       50.83     -105.06    124.09 o 
   4   2  15       13.08       12.96     35.66 o 
  -4   3  15       14.14      -65.25    141.01 o 
  -3   3  15       29.56     -108.73    117.89 o 
  -2   3  15      105.35     -163.86    152.30 o 
  -1   3  15       96.02     -145.01    138.16 o 
   0   3  15      150.12      -53.45    101.89 o 
   1   3  15       58.66       61.29      2.04 o 
   2   3  15       48.02       50.72      7.53 o 
   3   3  15       54.63       49.62     14.37 o 
   4   3  15        5.07       86.93    344.81 o 
  -4   4  15       40.55        8.04    171.26 o 
  -3   4  15        1.39     -107.34    134.57 o 
  -2   4  15        2.77     -120.42    164.94 o 
  -1   4  15       40.89     -107.07    144.98 o 
   0   4  15      110.43      102.58     18.70 o 
   1   4  15       11.60        9.40      1.12 o 
   2   4  15        4.74        3.14     16.25 o 
   3   4  15       55.99       50.63     10.09 o 
   4   4  15        5.50       12.93     48.34 o 
  -4   5  15        3.20      -80.58    184.90 o 
  -3   5  15        4.37       25.32    165.83 o 
  -2   5  15       16.50      -17.39    187.06 o 
  -1   5  15        6.83        5.21     55.11 o 
   0   5  15      439.87      448.09      5.46 o 
   1   5  15        0.21        0.05      0.84 o 
   2   5  15       55.33       55.47      7.16 o 
   3   5  15       35.85      -60.48    214.27 o 
   4   5  15       10.55      221.19    251.11 o 
  -3   6  15        3.14      -28.69    192.59 o 
  -2   6  15      113.61      -75.68    197.46 o 
  -1   6  15       85.56       83.50     16.63 o 
   0   6  15       34.80       42.78      1.78 o 
   1   6  15        7.01        6.46      1.03 o 
   2   6  15        4.47        3.24      1.39 o 
   3   6  15        4.74        4.04     21.31 o 
  -3   7  15        2.14     -150.14    220.38 o 
  -2   7  15       24.30       19.15     36.86 o 
  -1   7  15        6.20       10.15     23.06 o 
   0   7  15       96.59       94.07      2.33 o 
   1   7  15       15.94       11.24      1.20 o 
   2   7  15      172.46      163.61      5.18 o 
   3   7  15      133.11      -91.07    216.37 o 
  -3   8  15       23.02     -121.35    229.43 o 
  -2   8  15       12.32        9.06     72.36 o 
  -1   8  15      156.71     -143.28    211.03 o 
   0   8  15       36.98       29.78      1.47 o 
   1   8  15      114.20      108.94      2.79 o 
   2   8  15       62.77       55.80      3.36 o 
   3   8  15       51.41       52.91      3.20 o 
  -3   9  15        1.28     -167.40    243.72 o 
  -2   9  15        0.09       -1.13     23.49 o 
  -1   9  15        3.60        2.70      1.47 o 
   0   9  15       62.83       57.26      3.06 o 
   1   9  15      170.14      181.01      3.60 o 
   2   9  15       53.83       54.00      3.44 o 
   3   9  15       82.09       83.10      3.88 o 
  -2  10  15       45.97      -76.08    227.16 o 
  -1  10  15       18.35       18.83      2.14 o 
   0  10  15       27.03       30.64      2.06 o 
   1  10  15      115.26      121.06      3.08 o 
   2  10  15       13.82       12.28      4.18 o 
  -2  11  15        6.27       42.22    355.18 o 
  -1  11  15        6.47        6.35      1.95 o 
   0  11  15       32.24       31.39      2.17 o 
   1  11  15       24.38       33.35      1.81 o 
   2  11  15       64.65       60.13      3.73 o 
  -1  12  15       39.61       37.63      3.18 o 
   0  12  15        1.43        1.29      1.18 o 
   1  12  15        0.18        0.36      1.35 o 
  -4   0  16       43.00     -177.01    225.03 o 
  -2   0  16        0.30     -153.23    234.89 o 
   0   0  16     1634.53     1773.25     22.07 o 
   2   0  16      418.47      415.01    103.44 o 
   4   0  16        9.87        1.36     80.42 o 
  -4   1  16        0.49     -159.61    156.78 o 
  -3   1  16        2.04      -54.30    139.94 o 
  -2   1  16        0.65      -26.42    174.93 o 
  -1   1  16      303.50      -24.08    174.28 o 
   0   1  16       89.02      -38.37    123.91 o 
   1   1  16      122.35      113.50      2.70 o 
   2   1  16       54.30       57.81      3.26 o 
   3   1  16       14.89       91.75    130.03 o 
   4   1  16       55.62       -1.52    166.05 o 
  -4   2  16        9.98       73.44    185.34 o 
  -3   2  16       34.60       -9.15    150.44 o 
  -2   2  16       20.82      -70.91    167.22 o 
  -1   2  16       21.22      -42.25    159.57 o 
   0   2  16      215.48      202.27     28.32 o 
   1   2  16      357.58      354.99      5.07 o 
   2   2  16      315.12      322.44      6.28 o 
   3   2  16       29.09       25.30     18.82 o 
   4   2  16        0.05       -0.30     17.21 o 
  -4   3  16        0.05       -4.12    180.98 o 
  -3   3  16       12.05      -71.53    179.79 o 
  -2   3  16       38.10      -61.51    180.32 o 
  -1   3  16      118.95     -140.25    160.02 o 
   0   3  16      617.74      711.80      7.37 o 
   1   3  16      584.72      616.39      6.94 o 
   2   3  16       12.90       14.00      1.80 o 
   3   3  16        7.24        7.60     12.44 o 
   4   3  16       62.81       60.08     33.76 o 
  -3   4  16      214.97      -90.00    173.55 o 
  -2   4  16        0.24     -105.04    187.67 o 
  -1   4  16      318.65     -103.35    166.35 o 
   0   4  16       80.24       94.11      2.43 o 
   1   4  16       75.96       71.33      3.95 o 
   2   4  16        2.07        2.77      2.75 o 
   3   4  16      209.11       -8.48    166.07 o 
  -3   5  16       13.18      -39.98    208.93 o 
  -2   5  16        1.84     -129.10    202.07 o 
  -1   5  16        6.30        5.27     24.44 o 
   0   5  16        0.59       -0.67      0.75 o 
   1   5  16      188.21      196.97      4.37 o 
   2   5  16       69.24       59.39      3.34 o 
   3   5  16       26.94       20.31     16.20 o 
  -3   6  16        7.45      -77.66    233.21 o 
  -2   6  16      167.65     -191.02    207.53 o 
  -1   6  16      114.63      -44.07    181.32 o 
   0   6  16       57.17       56.84      2.03 o 
   1   6  16        6.74        7.87      1.13 o 
   2   6  16      100.79      100.90      4.26 o 
   3   6  16        5.54        3.87      1.75 o 
  -3   7  16        7.35     -140.29    224.21 o 
  -2   7  16        0.17        0.27     42.75 o 
  -1   7  16      120.31      -26.44    189.58 o 
   0   7  16        0.34       -0.63      0.77 o 
   1   7  16        0.09       -1.20      0.80 o 
   2   7  16       15.69       14.81      2.28 o 
   3   7  16        0.98        2.06      1.65 o 
  -3   8  16        3.00       70.32    244.80 o 
  -2   8  16       42.90     -142.54    215.30 o 
  -1   8  16       57.56       63.91     17.96 o 
   0   8  16      314.49      327.92      5.25 o 
   1   8  16       24.13       21.01      1.89 o 
   2   8  16      137.58      136.54      4.99 o 
   3   8  16        1.03        3.55      1.84 o 
  -2   9  16        0.35        1.20     63.60 o 
  -1   9  16        1.83        2.32      1.52 o 
   0   9  16        0.89        1.66      1.14 o 
   1   9  16       17.45       15.98      1.93 o 
   2   9  16       46.17       46.42      3.32 o 
  -2  10  16        1.57       -0.47     68.91 o 
  -1  10  16        1.14       -1.72      1.49 o 
   0  10  16       93.28       96.96      3.31 o 
   1  10  16       79.94       87.34      2.67 o 
   2  10  16       22.69       22.02      2.73 o 
  -1  11  16       12.01       16.34      2.53 o 
   0  11  16       77.82       93.91      3.36 o 
   1  11  16        2.74        3.54      1.08 o 
  -3   0  17        8.07     -231.94    221.44 o 
  -1   0  17      314.33      -22.06    256.79 o 
   1   0  17        2.89        0.60      1.19 o 
   3   0  17       83.15       90.44      8.64 o 
  -3   1  17        2.19      -89.36    185.19 o 
  -2   1  17        9.39     -158.41    193.25 o 
  -1   1  17        4.53        1.98      9.99 o 
   0   1  17      478.42      538.99      6.23 o 
   1   1  17       37.68       36.23      1.75 o 
   2   1  17       84.50       91.18      3.99 o 
   3   1  17       97.85       84.10     14.95 o 
  -3   2  17        2.14      -50.79    180.46 o 
  -2   2  17       29.70     -146.75    196.43 o 
  -1   2  17        2.37       25.24    181.14 o 
   0   2  17      217.83      256.81      4.03 o 
   1   2  17      353.78      353.81      5.02 o 
   2   2  17       18.72       17.11      2.18 o 
   3   2  17       41.43       44.23     10.80 o 
  -3   3  17       15.59     -119.17    201.44 o 
  -2   3  17       35.34     -197.74    205.78 o 
  -1   3  17      120.80      -89.24    175.09 o 
   0   3  17        0.04        0.39      0.85 o 
   1   3  17      216.73      222.42      4.87 o 
   2   3  17       72.22       71.24      3.65 o 
   3   3  17        3.25       85.65    147.52 o 
  -3   4  17        0.03     -152.48    211.28 o 
  -2   4  17      197.93     -189.35    202.97 o 
  -1   4  17        0.42       -0.16     25.13 o 
   0   4  17      364.23      419.51      5.47 o 
   1   4  17        1.35        2.12      0.90 o 
   2   4  17       39.76       33.68      2.80 o 
   3   4  17       10.02        9.46     10.82 o 
  -3   5  17        0.22     -100.70    241.16 o 
  -2   5  17        1.31       -3.11    156.19 o 
  -1   5  17        6.30       12.09     15.68 o 
   0   5  17       30.61       33.38      1.65 o 
   1   5  17       38.83       39.43      1.82 o 
   2   5  17        4.33        6.40      3.12 o 
   3   5  17       39.00       34.02      2.77 o 
  -3   6  17       10.01     -144.37    241.15 o 
  -2   6  17        1.93        1.16     76.70 o 
  -1   6  17      191.79      -80.05    194.76 o 
   0   6  17       62.42       77.44      3.11 o 
   1   6  17      377.06      363.57      5.25 o 
   2   6  17      145.58      146.98      5.11 o 
   3   6  17       37.32       38.20      3.29 o 
  -3   7  17       40.47      -87.92    239.03 o 
  -2   7  17       54.61      -91.36    227.99 o 
  -1   7  17        4.02       34.62    243.70 o 
   0   7  17        9.46       10.11      1.37 o 
   1   7  17        0.77       -0.49      0.82 o 
   2   7  17        0.89        2.43      1.81 o 
   3   7  17       29.68       30.19      3.26 o 
  -2   8  17        0.76       -0.89     57.39 o 
  -1   8  17      180.53      209.47      6.19 o 
   0   8  17        6.18        5.76      1.19 o 
   1   8  17      141.63      136.93      3.22 o 
   2   8  17        1.62       -0.21      1.63 o 
  -2   9  17        5.73        7.15    109.37 o 
  -1   9  17       61.77       70.03      6.71 o 
   0   9  17       58.98       66.43      2.83 o 
   1   9  17        6.22        7.97      1.21 o 
   2   9  17        5.48        4.23      4.56 o 
  -1  10  17        4.02        6.44      2.05 o 
   0  10  17       24.91       20.95      1.91 o 
   1  10  17      103.54      109.77      2.98 o 
   0  11  17        5.81        6.90      1.49 o 
  -2   0  18      107.69       -5.65    310.31 o 
   0   0  18     1702.23     2045.98     30.39 o 
   2   0  18      391.15      376.18     11.41 o 
  -3   1  18        1.48     -185.59    234.41 o 
  -2   1  18       57.27     -153.63    208.97 o 
  -1   1  18        7.64       11.22     22.45 o 
   0   1  18       28.40       32.33      1.69 o 
   1   1  18      255.99      263.04      4.35 o 
   2   1  18       33.17       24.28      2.57 o 
   3   1  18        7.51        6.18      2.04 o 
  -3   2  18       51.14      -66.33    242.00 o 
  -2   2  18        4.27     -148.28    224.04 o 
  -1   2  18       78.34      -90.91    183.08 o 
   0   2  18      123.94      135.43      2.95 o 
   1   2  18      191.96      204.64      3.83 o 
   2   2  18      269.96      267.49      9.29 o 
   3   2  18       15.93       17.08      2.54 o 
  -3   3  18       87.40      -46.94    240.76 o 
  -2   3  18        0.24     -182.53    226.16 o 
  -1   3  18       16.00      -29.97    190.67 o 
   0   3  18       50.48       51.17      1.95 o 
   1   3  18       27.26       28.76      1.66 o 
   2   3  18       38.90       37.28      2.95 o 
   3   3  18       15.88       12.82      2.36 o 
  -3   4  18       24.74     -252.61    229.77 o 
  -2   4  18        0.00     -239.31    221.12 o 
  -1   4  18       73.47      -52.72    190.61 o 
   0   4  18       12.98       13.88      1.27 o 
   1   4  18       91.74       96.45      3.41 o 
   2   4  18       28.17       22.51      2.57 o 
   3   4  18       79.45       84.03      4.39 o 
  -3   5  18       61.45      -47.13    263.35 o 
  -2   5  18       38.87      -94.55    244.37 o 
  -1   5  18       11.02       14.26     30.57 o 
   0   5  18        1.12        1.73      1.04 o 
   1   5  18        2.85        1.82      0.94 o 
   2   5  18        8.28        5.61      2.30 o 
   3   5  18        0.19        1.04      1.88 o 
  -2   6  18       30.29      -16.13    261.14 o 
  -1   6  18        1.43        0.84      1.60 o 
   0   6  18       26.67       29.71      1.98 o 
   1   6  18        1.46        2.85      1.25 o 
   2   6  18      269.13      254.21      9.82 o 
  -2   7  18       96.78      137.20     96.72 o 
  -1   7  18        1.63        2.33      1.71 o 
   0   7  18        2.03        2.08      1.62 o 
   1   7  18       37.86       31.85      2.17 o 
   2   7  18        1.50        1.89      1.95 o 
  -2   8  18       62.22       85.80     71.69 o 
  -1   8  18        1.48        5.09      2.00 o 
   0   8  18      276.50      319.70      5.89 o 
   1   8  18        0.91        2.13      1.01 o 
   2   8  18      122.09      119.51      7.19 o 
  -1   9  18        5.44        1.29      2.47 o 
   0   9  18      112.62      140.19      3.96 o 
   1   9  18       21.47       26.37      1.74 o 
   0  10  18       38.51       52.53      2.63 o 
  -3   0  19        5.00      -39.07    347.03 o 
  -1   0  19        8.65        9.95     18.79 o 
   1   0  19      200.95      218.21      5.74 o 
   3   0  19      339.65      334.01     11.56 o 
  -3   1  19       31.77     -298.59    228.61 o 
  -2   1  19        0.01     -150.48    246.98 o 
  -1   1  19      136.83     -156.80    189.39 o 
   0   1  19        6.41        5.11      1.19 o 
   1   1  19        2.12        2.28      1.01 o 
   2   1  19       43.67       44.24      3.18 o 
   3   1  19        7.84        4.01      2.17 o 
  -3   2  19        6.72     -109.10    261.64 o 
  -2   2  19       20.89     -235.25    243.81 o 
  -1   2  19       13.08       14.53     28.02 o 
   0   2  19       81.00       99.14      4.70 o 
   1   2  19      306.14      312.73      4.89 o 
   2   2  19        3.32        2.56      1.89 o 
   3   2  19      111.95      102.18      4.77 o 
  -2   3  19       48.65     -228.58    237.01 o 
  -1   3  19       32.35     -127.72    177.76 o 
   0   3  19       91.89      104.29      3.20 o 
   1   3  19      180.86      204.40      4.23 o 
   2   3  19        6.96        4.23      1.88 o 
  -2   4  19       17.16       19.98     31.89 o 
  -1   4  19        1.87        4.38     21.06 o 
   0   4  19       61.41       69.87      3.05 o 
   1   4  19       74.51       75.93      2.49 o 
   2   4  19        7.15        3.87      3.55 o 
  -2   5  19      108.81     -206.43    268.74 o 
  -1   5  19       32.62       35.53      5.04 o 
   0   5  19       19.42       19.23      1.76 o 
   1   5  19       43.06       49.85      2.33 o 
   2   5  19       95.65       89.33      5.14 o 
  -2   6  19       37.66      -18.94    287.84 o 
  -1   6  19       38.15       46.24      3.38 o 
   0   6  19       40.42       45.09      3.73 o 
   1   6  19       39.24       36.06      1.89 o 
   2   6  19        4.93        1.60      1.86 o 
  -1   7  19       50.90       63.12      3.88 o 
   0   7  19       18.55       20.52      1.84 o 
   1   7  19        4.93        5.55      1.15 o 
  -1   8  19        5.64        9.26      2.20 o 
   0   8  19        0.55        0.57      1.36 o 
   1   8  19       89.42      101.07      3.40 o 
  -2   0  20       67.46     -211.90    366.17 o 
   0   0  20       22.78       31.03      3.94 o 
   2   0  20      120.90      120.27      6.89 o 
  -2   1  20      100.67     -103.93    272.82 o 
  -1   1  20       11.55       10.39      3.03 o 
   0   1  20      121.79      128.40      3.55 o 
   1   1  20        0.92       -0.06      0.93 o 
   2   1  20       87.66       84.38      4.27 o 
  -2   2  20        3.67        8.14    183.21 o 
  -1   2  20        3.02        1.90      1.92 o 
   0   2  20       22.35       22.32      1.81 o 
   1   2  20      140.17      154.46      3.48 o 
   2   2  20       19.02       17.72      2.60 o 
  -2   3  20        7.53       23.17     76.70 o 
  -1   3  20      129.49      154.50      5.47 o 
   0   3  20        2.60        2.95      1.20 o 
   1   3  20      396.90      432.52      6.68 o 
   2   3  20        1.77        0.74      1.74 o 
  -2   4  20       10.87       14.59    135.71 o 
  -1   4  20        0.02        1.54      1.76 o 
   0   4  20        9.71        9.58      1.46 o 
   1   4  20      108.80      107.84      2.97 o 
   2   4  20       21.45       18.18      2.61 o 
  -1   5  20      131.51      196.91      8.78 o 
   0   5  20        0.17        1.24      1.13 o 
   1   5  20      191.81      203.89      4.02 o 
  -1   6  20       48.56       70.41      9.98 o 
   0   6  20       59.52       56.83      3.70 o 
   1   6  20        4.64        4.31      1.13 o 
   0   7  20      112.44      119.56      5.48 o 
  -1   0  21       18.60       28.73      4.21 o 
   1   0  21        0.98        0.92      1.40 o 
  -1   1  21       81.81      107.77      4.82 o 
   0   1  21       24.87       32.93      5.81 o 
   1   1  21      107.24      109.97      3.00 o 
  -1   2  21       14.30       17.78      2.63 o 
   0   2  21        3.42        2.69      1.73 o 
   1   2  21        0.61       -0.18      0.94 o 
  -1   3  21        0.11       -0.45      1.70 o 
   0   3  21      130.05      149.67      5.29 o 
   1   3  21       31.16       26.08      2.31 o 
  -1   4  21       91.08      135.14      5.37 o 
   0   4  21       20.11       14.84      3.62 o 
   1   4  21       20.70       22.48      1.67 o 
   0   5  21       13.04       17.16      2.41 o 
   0   0  22        5.85        6.14      2.81 o 
   0   1  22       15.73       13.99      2.39 o 
   0   2  22       60.34       77.21      5.24 o 
                                                 
